# Supplementary material for: Association Study of IGF-1 rs35767 and rs6214 Gene Polymorphisms with Cancer Susceptibility and Circulating Levels of IGF-1, IGFBP-2, and IGFBP-3 in Colorectal Cancer Patients
Source: Biomedicines. 2023 Nov 28;11(12):3166. doi: 10.3390/biomedicines11123166 (PMC10740888; doi:10.3390/biomedicines11123166)
Supplement: Supplementary file 1 [file biomedicines-11-03166-s001.zip]

Archive with 1 entries (1 files):
- biomedicines-2684692-supplementary.xlsx
