# Supplementary material for: Association Study of IGF-1 rs35767 and rs6214 Gene Polymorphisms with Cancer Susceptibility and Circulating Levels of IGF-1, IGFBP-2, and IGFBP-3 in Colorectal Cancer Patients
Source: Biomedicines. 2023 Nov 28;11(12):3166. doi: 10.3390/biomedicines11123166 (PMC10740888; doi:10.3390/biomedicines11123166)
Supplement: Supplementary file 1 [file biomedicines-11-03166-s001.zip › biomedicines-2684692-supplementary.xlsx]

## Sheet: All
caseco	sex	BMI	age	age of onset	rs6214	rs35767	IGF-1			AVG IGF-1	IGFBP2			AVG IGFBP2	IGFBP3			AVG IGFBP3	Physical Activity	primary tumor site	metastasis site	TNM	Stage	Grade	LVI	PNI
1	F	31.2	61	60	CC	GG													MODERATE	L	1	T3N2M1	4	intermediate
1	M	29.7	39	38	CC	GG	0.17	0.172	0.285	0.209		0.6255	1.157	0.89125	0.451	0.395	0.299	0.381667	MODERATE	L		T3N2MX	3	intermediate
1	M		54	51	CT	GG	0.109	0.117	0.1345	0.120167		0.1685	0.341	0.25475	0.455	0.445	0.321	0.407	MODERATE	L		T3N1MX	3	intermediate	NEGATIVE
1	F	25.5	53	42	TT	AG	0.068	0.068	0.0865	0.0741667		0.745	1.385	1.065	0.532	0.471	0.278	0.427	MODERATE	L	1
1	M	24.8	59	57	CC	GG													MODERATE	L	2	T3N0M1	4	low	POSITIVE	POSITIVE
1	M	17.3	85	85	CT	GG	0.06	0.064	0.0815	0.0685		1.3995	2.531	1.96525	0.049	0.043	0.117	0.0696667	BASIC	L	3	T3N0M1	4	intermediate
1	M		65	63	TT	AG	0.102	0.092	0.141	0.111667		0.9565	1.895	1.42575	0.175	0.166	0.1	0.147	BASIC	R	1			intermediate
1	M	25	43	42	TT	GG	0.087	0.079	0.051	0.0723333		1.037	1.803	1.42	0.433	0.325	0.276	0.344667	BASIC	R	1			intermediate
1	M	31.9	52	50	CT	AG	0.087	0.079	0.142	0.102667		0.2725	0.633	0.45275	0.349	0.346	0.061	0.252	BASIC	R	2	T3N1M0	3	intermediate	POSITIVE	NEGATIVE
1	M		51		CT	AG	0.063	0.067	0.131	0.087		1.1005	1.946	1.52325	0.252	0.344	0.285	0.293667
1	M	27.5	64	62	CC	GG	0.109	0.095	0.166	0.123333		0.5925	1.258	0.92525	0.326	0.318	0.197	0.280333	BASIC
1	F	28.8	64		CC	AG	0.079	0.07	0.138	0.0956667		0.376	0.729	0.5525	0.424	0.408	0.267	0.366333	MODERATE	L		T3N0M0	2	intermediate	NEGATIVE	NEGATIVE
1	F	30.4	79	59	CT	AG	0.066	0.07	0.094	0.0766667		0.739	1.37	1.0545	0.328	0.285	0.115	0.242667	BASIC	L	1	T3N1M1	4	intermediate
1	M	23.5	46	45	CT	GG	0.138	0.134	0.074	0.115333		0.32	0.653	0.4865	0.381	0.388	0.033	0.267333	MODERATE	L		T3N0MX	2	low	NEGATIVE	NEGATIVE
1	M		60		CT	GG	0.137	0.131	0.227	0.165		0.887	1.453	1.17	0.026	0.028	0.469	0.174333
1	M	33.7	49	45	TT	GG	0.093	0.088	0.065	0.082		0.3825	0.719	0.55075	0.407	0.412	0.194	0.337667	BASIC	L	3			intermediate
1	F	24.8	77	76	TT	GG	0.099	0.094	0.177	0.123333		0.2235	0.453	0.33825	0.321	0.332	0.288	0.313667	BASIC
1	M	35.4	65	63	CT	AG	0.208	0.203	0.644	0.351667		0.122	0.276	0.199	0.28	0.262	0.401	0.314333	MODERATE	R		T4N2M0	3	low
1	M	22.6	52	52	CT	AG	0.079	0.08	0.123	0.094		0.925	1.894	1.4095	0.499	0.467	0.16	0.375333	BASIC	R	3
1	M	19.8	42	37	CT	GG	0.065	0.066	0.069	0.0666667		1.1965	2.252	1.72425	0.443	0.083	0.418	0.314667	BASIC	L	2	T3N1M1	4
1	F		53		CT	GG	0.071	0.068	0.098	0.079		0.187	0.325	0.256	0.337	0.329	0.215	0.293667
1	F		66	65	CT	AG									0.077	0.072	0.072	0.0736667	MODERATE
1	M	25.1	36	35	CC	GG	0.056	0.056	0.058	0.0566667		0.7205	1.73	1.22525	0.349	0.41	0.203	0.320667	MODERATE	L		T4N2M0	3	high
1	M	32.4	41	39	TT	GG	0.083	0.099	0.319	0.167		0.2345	0.446	0.34025	0.215	0.294	0.101	0.203333	BASIC	L	3			intermediate
1	M	24.6	63	63	CT	GG	0.124	0.126	0.069	0.106333		0.5835	1.558	1.07075	0.342	0.34	0.238	0.306667	BASIC	TRANS	1	T3N1M1	4
1	F	28	41		CT	GG													BASIC	L	2			intermediate
1	F	31.2	59	57	CT	AG	0.087	0.082	0.092	0.087		0.12	0.324	0.222	0.48	0.509	0.199	0.396	BASIC	R		T3N1M0	3	intermediate
1	M	0	58		CT	GG	0.133	0.115	0.056	0.101333		0.2535	0.616	0.43475	0.276	0.473	0.324	0.357667		L		T3N1M0	3	low	NEGATIVE	NEGATIVE
1	F	37.6	61	59	TT	GG	0.156	0.199	0.411	0.255333		0.174	0.534	0.354	0.321	0.276	0.158	0.251667	MODERATE	L	1	T3N3M1	4	high
1	M	28.8	60		CT	GG	0.066	0.075	0.044	0.0616667		0.542	1.324	0.933	0.227	0.186	0.078	0.163667	BASIC	L	3			low
1	M	0	47		CC	GG	0.087	0.099	0.257	0.147667		0.1335	0.267	0.20025	0.344	0.342	0.281	0.322333		L		T3N1MX	3	low	NEGATIVE	NEGATIVE
1	M	33.5	53		CT	GG	0.135	0.143	0.083	0.120333		0.6	1.46	1.03	0.289	0.291	0.241	0.273667
1	M	28.5	62		TT	AA	0.113	0.123	0.451	0.229		0.6015	1.144	0.87275	0.226	0.234	0.289	0.249667	MODERATE	L	1	T4N2M1	4	low	POSITIVE
1	F	28.7	43		CC	GG	0.099	0.086	0.214	0.133		0.309	0.747	0.528	0.122	0.293	0.347	0.254	BASIC	L		T3N1M0	3	intermediate		NEGATIVE
1	M		54		CT	AG	0.205	0.206	0.211	0.207333		1.151	0.984	1.0675	0.206	0.202	0.06	0.156	BASIC	R	2			intermediate
1	F	25.3	48	47	TT	GG	0.104	0.1	0.05	0.0846667		0.2705	0.621	0.44575	0.442	0.457	0.171	0.356667	BASIC	R		T3N1MX	3	low	NEGATIVE	NEGATIVE
1	F	26.4	37		CT	AG	0.179	0.195	0.07	0.148		0.4495	1.108	0.77875	0.305	0.28	0.089	0.224667	BASIC	L	3			intermediate
1	M	0	69		CT	GG	0.105	0.102	0.05	0.0856667		0.2815	0.545	0.41325	0.131	0.163	0.127	0.140333	MODERATE	L		T3N0M0	2	low	NEGATIVE	NEGATIVE
1	M	20.3	74		CT	GG	0.118	0.115	0.049	0.094		0.9645	2.288	1.62625	0.263	0.254	0.093	0.203333	MODERATE	L	1
1	F	40.6	58		TT	GG	0.077	0.071	0.122	0.09		0.2795	0.81	0.54475	0.385	0.39	0.244	0.339667	BASIC	L	3
1	F	26.2	53		CC	GG	0.233	0.159	0.069	0.153667		0.4265	1.233	0.82975	0.176	0.177	0.065	0.139333	MODERATE	L		T3N0M0	2	intermediate	NEGATIVE	NEGATIVE
1	M	24.5	42		CT	AG	0.092	0.101	0.059	0.084		0.204	0.487	0.3455	0.226	0.131	0.141	0.166	BASIC	R	1	T3N0M0	2	low	NEGATIVE	NEGATIVE
1	F	0	39		CC	GG	0.124	0.157	0.06	0.113667		0.302	0.786	0.544	0.393	0.406	0.679	0.492667	BASIC	L	3
1	F	21.9	71		CC	GG	0.12	0.113	0.355	0.196		0.9675	1.791	1.37925	0.123	0.125	0.16	0.136
1	F	22.8	65		CC	AG	0.051	0.053	0.059	0.0543333		0.736	1.752	1.244	0.313	0.248	0.094	0.218333	BASIC	L	3	T3N1M1	4	low	NEGATIVE	NEGATIVE
1	F	28.9	61		TT	AA	0.13	0.11	0.081	0.107	0.892	0.87	0.956	0.906	0.257	0.264	0.141	0.220667	BASIC	L	1			intermediate
1	M	28.4	62		CC	GG	0.109	0.107	0.064	0.0933333	1.146	0.714	0.706	0.855333	0.442	0.422	0.168	0.344	BASIC	L	3
1	M		85		CT	GG	0.169	0.158	0.106	0.144333	3.041	2.742	2.714	2.83233	0.231	0.24	0.093	0.188
1	F	32.9	67		CC	GG	0.098	0.093	0.062	0.0843333	0.943	0.911	0.996	0.95	0.388	0.388	0.127	0.301
1	M	27.6			CT	GG	0.095	0.095	0.065	0.085	1.062	0.775	0.867	0.901333	0.449	0.466	0.329	0.414667	BASIC	L	2	T3N2M1	4	high
1	M	32	40	35	CC	GG	0.123	0.132	0.286	0.180333	0.467	0.448	0.485	0.466667	0.324	0.352	0.264	0.313333	BASIC	R	3
1	F	40.9	59	53	CT	GG	0.102	0.142	0.234	0.159333	0.776	0.712	0.817	0.768333	0.411	0.406	0.095	0.304		L		T4N1M1	4	intermediate	NEGATIVE	POSITIVE
1	M	23.2	67	61	CC	GG	0.112	0.116	0.067	0.0983333	0.657	0.617	0.551	0.608333	0.461	0.466	0.14	0.355667
1	M	29.3	47	44	CC	GG	0.122	0.11	0.149	0.127	0.353	0.31	0.34	0.334333	0.418	0.409	0.314	0.380333	BASIC	R		T4N0MX	2	intermediate
1	M	29.4	68	67	CT	AG	0.167	0.183	0.409	0.253	1.101	1.481	0.882	1.15467	0.382	0.412	0.157	0.317	BASIC	R	2
1	F		61	59	CC	GG	0.202	0.207	0.114	0.174333	0.948	0.823	0.794	0.855	0.372	0.372	0.09	0.278	BASIC	L	1			intermediate
1	F	40.1	66	64	CT	GG	0.091	0.083	0.06	0.078	1.291	1.305	1.274	1.29	0.328	0.325	0.108	0.253667	MODERATE	L	2			high
1	F		53		CT	AG	0.075	0.075	0.052	0.0673333	0.421	0.839	0.598	0.619333	0.383	0.393	0.223	0.333		R	2	T4N2M1	4		POSITIVE
1	M	20.1	46	46	CC	AG	0.186	0.181	0.116	0.161	1.465	1.322	1.717	1.50133	0.36	0.373	0.213	0.315333	BASIC	R		T4N2M0	3	high	POSITIVE
1	M	15.7	69	69	CT	GG	0.157	0.158	0.173	0.162667	1.758	1.972	2.046	1.92533	0.345	0.32	0.23	0.298333	BASIC	L	2			intermediate
1	F	32	49		CT	GG	0.157	0.148	0.146	0.150333	0.873	0.953	0.902	0.909333	0.421	0.417	0.286	0.374667
1	M	24.7	67		CC	AG	0.199	0.209	0.245	0.217667	1.762	1.201	1.479	1.48067	0.4	0.391	0.155	0.315333	MODERATE	L	1	T3N0M1	4	intermediate
1	F	22.6			CC	GG	0.098	0.096	0.065	0.0863333	1.073	1.097	1.112	1.094	0.472	0.52	0.438	0.476667
1	M	27.8			CC	AG	0.159	0.14	0.274	0.191	2.35	2.893	2.55	2.59767	0.396	0.39	0.348	0.378	BASIC	L	1
1	F		67	66	CC	GG	0.061	0.059	0.064	0.0613333	1.333	1.306	1.269	1.30267	0.301	0.293	0.099	0.231	BASIC	TRANS		T3N1M0	3	intermediate	NEGATIVE	NEGATIVE
1	M		57		TT	AA	0.098	0.093	0.071	0.0873333	1.07	0.842	1.134	1.01533	0.341	0.362	0.163	0.288667
1	F		54		CT	GG	0.151	0.14	0.091	0.127333	0.732	0.814	0.885	0.810333	0.339	0.351	0.142	0.277333
1	M		69		CT	GG	0.12	0.122	0.069	0.103667	0.601	0.635	0.779	0.671667	0.216	0.215	0.134	0.188333		L		T4N1MX	3	intermediate	NEGATIVE	POSITIVE
1	F	26.7			CT	AG	0.138	0.149	0.125	0.137333	0.313	0.422	0.417	0.384	0.404	0.434	0.212	0.35	MODERATE	L		T4N2M0	3	LOW
1	F	17.6	59	57	CC	GG	0.145	0.152	0.075	0.124	2.54	1.954	2.184	2.226	0.439	0.415	0.178	0.344	MODERATE	L	1
1	F	44.4	72	70	CC	GG	0.089	0.09	0.069	0.0826667	0.63	0.316	0.482	0.476	0.388	0.395	0.158	0.313667	BASIC	L	1	T3N2M1	4	intermediate	POSITIVE	NEGATIVE
1	M	30.5	66	64	CT	GG	0.108	0.105	0.08	0.0976667	0.588	0.544	0.483	0.538333	0.219	0.221	0.087	0.175667	MODERATE	L	3	T3N2M1	4	intermediate	POSITIVE	NEGATIVE
1	M	33.3	72	72	CT	AG	0.081	0.083	0.085	0.083	0.515	0.558	0.753	0.608667	0.183	0.181	0.05	0.138	BASIC	R	1
1	M	26.8	64	64	CT	AG	0.11	0.11	0.059	0.093	0.555	0.487	0.704	0.582	0.292	0.317	0.075	0.228	MODERATE	L		T3N0M0	2	intermediate	NEGATIVE	NEGATIVE
1	M	34.7			CT	AG	0.094	0.098	0.059	0.0836667	0.39	0.455	0.585	0.476667	0.176	0.185	0.066	0.142333
1	F	24.8	61	61	CC	GG	0.091	0.089	0.064	0.0813333	0.596	0.72	1.062	0.792667	0.225	0.228	0.051	0.168	BASIC	L	1
1	F	25.2	45	44	CT	GG	0.092	0.09	0.043	0.075	1.884	1.396	1.416	1.56533	0.3	0.287	0.113	0.233333	MODERATE	R	2
1	F	26.8	41	41	CC	AA	0.117	0.114	0.09	0.107	0.386	0.407	0.572	0.455	0.366	0.411	0.121	0.299333	MODERATE	L	2	T4N2M1	4	intermediate	POSITIVE	POSITIVE
1	M	25.3	35	35	CT	AG	0.175	0.176	0.086	0.145667	0.541	0.416	0.285	0.414	0.525	0.568	0.103	0.398667	ACTIVE	R		T4N0M0	2	high	NEGATIVE	NEGATIVE
1	F	25.1	70	69	CC	GG	0.166	0.176	0.088	0.143333	3.203	2.505	2.711	2.80633	0.041	0.043	0.047	0.0436667	BASIC
1	F	37.7	70	71	TT	AG	0.067	0.066	0.057	0.0633333	0.472	0.436	0.528	0.478667	0.329	0.306	0.069	0.234667	BASIC	L	3	T3N1M1	4
1	M	26	62	61	CT	GG	0.11	0.11	0.052	0.0906667	1.591	1.194	1.31	1.365	0.302	0.3	0.082	0.228	BASIC
1	M	33.3	75	71	CT	GG	0.149	0.114	0.097	0.12	3.289	3.322	3.317	3.30933	0.045	0.051	0.049	0.0483333	MODERATE
1	M	18	44	37	CT	GG	0.075	0.076	0.045	0.0653333	1.379	0.974	1.267	1.20667	0.146	0.147	0.057	0.116667	MODERATE	L	3			HIGH
1	M	27.1	76	73	CT	AG	0.087	0.092	0.036	0.0716667	0.17	0.172	0.954	0.432	0.23	0.236	0.081	0.182333	BASIC	L				intermediate
1	F	27.8	48	47	CT	AA	0.15	0.142	0.055	0.115667	0.109	0.117	0.829	0.351667	0.255	0.264	0.164	0.227667	MODERATE	L	1			intermediate
1	F	32.3	80	76	CT	AG	0.218	0.237	0.083	0.179333	0.068	0.068	2.285	0.807	0.278	0.283	0.042	0.201	MODERATE
1	F		62	58	TT	AA	0.182	0.167	0.064	0.137667	0.06	0.064	2.919	1.01433	0.094	0.094	0.046	0.078	BASIC	L	1			INTERMEDIATE
1	M	28.7	68	66	TT	AG	0.077	0.082	0.045	0.068	0.102	0.092	1.837	0.677	0.16	0.163	0.056	0.126333	BASIC	R	3			INTERMEDIATE
1	F	33.2			CT	GG													BASIC	L		T3N2MX	3	INTERMEDIATE	POSITIVE	POSITIVE
1	F				TT	GG													MODERATE	L		T3N0M0	2	INTERMEDIATE
1	M	26.5	66	65	CC	GG	0.09	0.084	0.041	0.0716667	0.087	0.079	0.719	0.295	0.142	0.16	0.061	0.121	BASIC	L	2	T3N1M1	4	LOW	NEGATIVE	POSITIVE
1	F	37.7	72	68	CC	GG	0.123	0.126	0.044	0.0976667	0.087	0.079	1.195	0.453667	0.392	0.413	0.307	0.370667	BASIC	L	3			INTERMEDIATE
1	M	25.3	65	60	CT	GG	0.159	0.15	0.041	0.116667	0.063	0.067	3.179	1.103	0.046	0.045	0.034	0.0416667	BASIC	L	3			INTERMEDIATE
1	F	30.5	60	60	CC	GG	0.071	0.074	0.038	0.061	0.109	0.095	1.178	0.460667	0.376	0.397	0.055	0.276	MODERATE	L	3	T3N2M1	4	INTERMEDIATE	POSITIVE	POSITIVE
1					CC	AG	0.136	0.115	0.041	0.0973333	0.079	0.07	3.239	1.12933	0.048	0.046	0.037	0.0436667	MODERATE	L	3	T3N2M1	4	INTERMEDIATE	POSITIVE	NEGATIVE
1	M	28.7	55	55	TT	GG	0.121	0.135	0.038	0.098	0.066	0.07	0.55	0.228667	0.29	0.278	0.111	0.226333	BASIC
1	F	32	53	50	TT	GG	0.213	0.21	0.066	0.163	0.138	0.134	1.919	0.730333	0.142	0.15	0.038	0.11	BASIC	L
1	M	24.6	82	82	CC	GG	0.095	0.095	0.044	0.078	0.137	0.131	1.478	0.582	0.227	0.224	0.099	0.183333	BASIC	TRANS		T3N1MX	3	intermediate	POSITIVE	POSITIVE
1					CC	AG	0.128	0.126	0.07	0.108	0.093	0.088	1.031	0.404	0.269	0.324	0.087	0.226667	ACTIVE	R	1			high	POSITIVE	POSITIVE
1	F	23.8	65	63	TT	GG	0.083	0.084	0.564	0.243667	0.099	0.094	2.102	0.765	0.316	0.301	0.047	0.221333	MODERATE	R	1
1	M		79	79	TT	GG	0.181	0.184	0.046	0.137	0.208	0.203	2.844	1.085	0.052	0.049	0.028	0.043	MODERATE	L		T2N2MX	3	intermediate	NEGATIVE	NEGATIVE
1	F	26.4	65		TT	GG	0.077	0.071	0.04	0.0626667	0.079	0.08	0.667	0.275333	0.307	0.288	0.12	0.238333	MODERATE	R		T3N0MX	2	intermediate	NEGATIVE	NEGATIVE
1	M	34	38	38	CC	AA	0.096	0.093	0.057	0.082	0.065	0.066	0.906	0.345667	0.463	0.448	0.159	0.356667	ACTIVE	L	1			intermediate
1	M	18.2	71	70	CC	GG	0.176	0.164	0.102	0.147333	0.071	0.068	1.502	0.547	0.194	0.176	0.115	0.161667	MODERATE	R	1			intermediate
1	M	38.1	33	33	CT	GG	0.112	0.106	0.129	0.115667	0.083	0.099	1.193	0.458333	0.239	0.264	0.187	0.23	BASIC	L		T2N2M0	3	intermediate	NEGATIVE	NEGATIVE
1	M	31.2	55	53	CC	AG	0.145	0.216	0.149	0.17	0.124	0.126	0.887	0.379	0.715	0.607	0.45	0.590667	MODERATE	R	1			intermediate
1	F		69	69	CC	GG	0.238	0.224	0.226	0.229333	0.087	0.082	1.846	0.671667	0.728	0.736	0.385	0.616333	BASIC	R	3			poor
1	F	35.4	72	70	CT	AG	0.117	0.116	0.155	0.129333	0.133	0.115	1.239	0.495667	0.283	0.255	0.086	0.208	BASIC	L	1			intermediate
1	F	45.3	62	58	CC	GG	0.095	0.096	0.05	0.0803333	0.156	0.199	0.891	0.415333	0.27	0.255	0.168	0.231	BASIC	R	3			low
1	M	29.8	74	71	TT	GG	0.096	0.105	0.073	0.0913333	0.066	0.075	1.224	0.455	0.192	0.188	0.177	0.185667	BASIC			T3N1M0	3	low	NEGATIVE	NEGATIVE
1	F	28.5	44	42	CC	GG	0.117	0.12	0.126	0.121	0.087	0.099	1.983	0.723	0.292	0.281	0.213	0.262	BASIC	L		T2N1MX	3	low	NEGATIVE	NEGATIVE
1	F	33.7	55	53	CT	AG	0.13	0.126	0.097	0.117667	0.135	0.143	0.457	0.245	0.293	0.287	0.224	0.268	BASIC	L	2			low
1	F	24.7	44	42	CC	GG	0.107	0.11	0.106	0.107667	0.113	0.123	1.036	0.424	0.62	0.592	0.449	0.553667	BASIC	L	2			high
1	F	27.3	67	62	CT	GG	0.292	0.296	0.362	0.316667	0.099	0.086	1.458	0.547667	0.35	0.364	0.256	0.323333	BASIC	L		T3N1MX	3	low	NEGATIVE	NEGATIVE
1	M	26.8	71	89	CC	AG	0.191	0.194	0.192	0.192333	0.205	0.206	0.957	0.456	0.448	0.418	0.379	0.415	BASIC	L	3			low
1	M		78	76	CC	AG	0.197	0.199	0.398	0.264667	0.179	0.195	2.099	0.824333	0.475	0.43	0.204	0.369667	BASIC	R	2			low
1	M	30.1	76	74	CT	GG	0.152	0.168	0.152	0.157333	0.105	0.102	1.295	0.500667	0.261	0.273	0.16	0.231333	BASIC
1	M		62	60	CT	GG	0.167	0.173	0.152	0.164	0.118	0.115	0.492	0.241667	0.509	0.491	0.252	0.417333	BASIC	L		T2N0MX	1	low	NEGATIVE	NEGATIVE
1	M		74	72	CC	GG	0.212	0.211	0.146	0.189667	0.077	0.071	2.219	0.789	0.335	0.357	0.103	0.265	BASIC	L		T3N2M0	3	high	NEGATIVE	NEGATIVE
1	F	35.1	71	70	CC	GG	0.214	0.227	0.086	0.175667	0.233	0.159	1.061	0.484333	0.436	0.448	0.41	0.431333	BASIC	L		T4N2MX	3	low	POSITIVE	NEGATIVE
1	F	27.3	53	51	CT	AG	0.145	0.147	0.201	0.164333	0.092	0.101	0.846	0.346333	0.576	0.483	0.153	0.404	BASIC	L	3	T4N1M1	4	low	POSITIVE	POSITIVE
1	M	28.7	46	45	CC	AG	0.126	0.122	0.189	0.145667	0.124	0.157	1.046	0.442333	0.293	0.277	0.184	0.251333	BASIC	L		T3N2M0	3	intermediate	POSITIVE	NEGATIVE
1	F	40.1	52	51	CT	AG	0.095	0.087	0.086	0.0893333	0.12	0.113	1.183	0.472	0.081	0.077	0.045	0.0676667	BASIC	L	3	T3N1M1	4	intermediate	POSITIVE	POSITIVE
1	F	27	75	73	CT	GG	0.111	0.116	0.049	0.092	0.051	0.053	2.137	0.747	0.481	0.443	0.377	0.433667	BASIC	L	3			high
1	M	31.7	69	61	CC	GG	0.102	0.105	0.12	0.109	0.13	0.11	1.522	0.587333	0.64	0.631	0.474	0.581667	BASIC	L	2
1	M	32	55	54	CC	GG	0.335	0.339	0.223	0.299	0.366	0.363	0.437	0.388667	0.144	0.119	0.141	0.134667	BASIC	L		T3N0M0	2		NEGATIVE	NEGATIVE
1	F	21.2	47	44	CC	GG	0.042	0.044	0.042	0.0426667	0.996	1.044	1.184	1.07467	0.131	0.171	0.374	0.225333	MODERATE
1	M	38.9	49	67	CT	GG	0.105	0.113	0.103	0.107	1.206	1.094	0.503	0.934333	0.229	0.24	0.251	0.24	MODERATE	L	3			intermediate
1	F	30.1	43	43	CT	GG	0.101	0.107	0.1	0.102667	0.628	0.684	0.572	0.628	0.16	0.15	0.454	0.254667	MODERATE	L	1			intermediate
1	M	23.6	58	45	CT	GG	0.189	0.175	0.197	0.187	1.368	1.333	1.409	1.37	0.608	0.638	0.401	0.549	ACTIVE	L	1			intermediate
1	M	24.2	56	55	CT	GG	0.389	0.399	0.425	0.404333	0.938	0.997	1.19	1.04167	0.632	0.6	0.412	0.548	BASIC	L	2	T3N2M1	4	intermediate	POSITIVE	POSITIVE
1	F	30.7	75	74	CT	GG	0.181	0.173	0.186	0.18	2.651	2.73	3.08	2.82033	0.298	0.321	0.226	0.281667	BASIC
1	M	22.8	51	48	CT	AG	0.04	0.041	0.042	0.041	1.034	1.037	1.098	1.05633	0.39	0.384	0.385	0.386333	ACTIVE	L	2			intermediate
1	M	26.2	75	69	CT	GG	0.061	0.064	0.055	0.06	1.362	1.335	1.896	1.531	0.243	0.26	0.257	0.253333	MODERATE	L	2			intermediate
1	F	33.1	54	48	CT	GG													BASIC	L		T3N0M0	2	intermediate	POSITIVE	NEGATIVE
1	F	25.7	51	51	CC	GG													BASIC	L		T3N1MX	3	intermediate	POSITIVE	NEGATIVE
1	F	29.9	45	45	CC	AG	0.12	0.154	0.148	0.140667	0.418	0.426	0.546	0.463333	0.181	0.179	0.241	0.200333	ACTIVE	L		T4N1M0	3	intermediate	NEGATIVE	NEGATIVE
1	F	26	71	70	CT	GG	0.196	0.212	0.157	0.188333	1.503	1.507	1.735	1.58167	0.46	0.443	0.253	0.385333	ACTIVE	R	3			intermediate
1	M	28.1	70	64	CC	GG	0.092	0.085	0.082	0.0863333	1.584	1.639	1.677	1.63333	0.399	0.422	0.269	0.363333	BASIC	L	1
1	M	30.8	53	49	CT	AG	0.108	0.103	0.105	0.105333	1.194	1.266	1.358	1.27267	0.115	0.124	0.242	0.160333	MODERATE	R				intermediate
1	M	21.2	51	48	CT	GG	0.117	0.122	0.129	0.122667	1.146	1.133	1.403	1.22733	0.212	0.211	0.194	0.205667	ACTIVE	R	1	T3N0MX	2	intermediate	NEGATIVE	NEGATIVE
1	M	23.8	55	45	CC	GG	0.058	0.063	0.054	0.0583333	1.617	1.75	1.818	1.72833	0.314	0.311	0.143	0.256	BASIC			T1N1MX	3	high	NEGATIVE	POSITIVE
1	F	25.4	71	69	CT	GG	0.057	0.057	0.054	0.056	1.246	1.342	1.836	1.47467	0.406	0.418	0.177	0.333667	BASIC	R	3
1	M	27.5	81	79	CT	GG	0.072	0.071	0.07	0.071	0.363	0.408	0.494	0.421667	0.488	0.487	0.276	0.417	MODERATE	L		T3N2MX	3	intermediate	NEGATIVE	NEGATIVE
1	M	25.7	72	70	CT	GG	0.118	0.147	0.147	0.137333	0.856	0.879	1.039	0.924667	0.186	0.188	0.112	0.162	ACTIVE	R		T4N1MX	3	high
1	F	49.1	67	66	CT	GG	0.065	0.064	0.065	0.0646667	0.429	0.448	0.463	0.446667	0.445	0.459	0.234	0.379333	MODERATE	L	2	T4N1M1	4	low
1	F		56	56	CT	AA	0.098	0.111	0.112	0.107	1.323	1.471	1.48	1.42467	0.336	0.345	0.16	0.280333	BASIC	R	2	T4N1M1	4	intermediate	POSITIVE	POSITIVE
1	F	33.8	66	66	CT	GG	0.1	0.1	0.104	0.101333	1.324	1.286	1.396	1.33533	0.642	0.616	0.077	0.445	BASIC	L	3			low
1	F	23.2	50	50	CT	AG	0.071	0.073	0.072	0.072	1.116	1.233	1.004	1.11767	0.493	0.498	0.286	0.425667	BASIC	L	2	T4N1M1	4	intermediate	NEGATIVE	NEGATIVE
1	F	33.9			CT	GG	0.223	0.216	0.212	0.217	2.091	2.199	2.296	2.19533	0.433	0.4	0.177	0.336667	BASIC	R	3
1	F	25.9	66	66	CT	AA	0.059	0.062	0.06	0.0603333	0.573	0.614	0.672	0.619667	0.71	0.774	0.374	0.619333	BASIC	L	3	T4N2M1	4	intermediate	POSITIVE	NEGATIVE
1	F	23.5	49	49	CC	GG	0.198	0.174	0.265	0.212333	1.095	1.187	1.365	1.21567	0.409	0.422	0.3	0.377	BASIC
1	M	24	53	53	CC	GG	0.051	0.042	0.048	0.047	1.152	1.144	1.357	1.21767	0.562	0.506	0.243	0.437	BASIC
1	M	26.2	58	55	CC	GG	0.192	0.185	0.179	0.185333	0.315	0.317	0.347	0.326333	0.325	0.323	0.14	0.262667	MODERATE	R		T3N1M0	3	high	negative	negative
1	M	26.8	69	69	CC	AG	0.116	0.128	0.124	0.122667	1.28	1.268	1.423	1.32367	0.518	0.476	0.24	0.411333	BASIC	R		T2N0M0	1	intermediate	negative	negative
1	M	25.3	53	53	CC	GG	0.105	0.145	0.095	0.115	1.333	1.302	1.45	1.36167	0.376	0.388	0.214	0.326	MODERATE	R		T3N1M0	3	intermediate	negative	negative
1	F	21.8	55	50	CC	AG	0.104	0.175	0.14	0.139667	1.371	1.493	1.772	1.54533	0.407	0.407	0.194	0.336	MODERATE	L	2	T3N0M1	2	LOW
1	F	31.6	69	69	CC	AG	0.067	0.055	0.068	0.0633333	0.966	0.994	1.075	1.01167	0.522	0.493	0.14	0.385	MODERATE	R	1
1	F	31.6	58	48	TT	AG	0.11	0.101	0.099	0.103333	0.788	0.78	0.769	0.779	0.329	0.32	0.07	0.239667	BASIC	L	3	T3N0M1	4	intermediate	NEGATIVE	NEGATIVE
1	M	32.9	35	28	CT	AG	0.042	0.047	0.038	0.0423333	0.491	0.482	0.571	0.514667	0.362	0.404	0.285	0.350333	MODERATE	L	3	T3N2M1	4	intermediate	NEGATIVE	POSITIVE
1	F	29.4	55	54	CC	GG	0.111	0.14	0.127	0.126	1.07	1.035	1.337	1.14733	0.806	0.733	0.337	0.625333	BASIC	R		T4N0M0	2	intermediate	negative	negative
1	M	22	63	63	CT	AA	0.068	0.067	0.07	0.0683333	1.489	1.552	1.629	1.55667	0.379	0.42	0.324	0.374333	BASIC	L		T2N1M0	3	LOW
1	M	24.4	79	79	CT	AG	0.096	0.104	0.096	0.0986667	1.313	1.348	1.52	1.39367	0.423	0.421	0.272	0.372	MODERATE	L	1
1	M	23.2	86	84	CC	AG	0.125	0.114	0.109	0.116	1.692	1.678	1.787	1.719	0.478	0.431	0.191	0.366667	MODERATE	L	3
1	M	29.1	54	53	CT	AG	0.075	0.087	0.09	0.084	2.39	2.375	2.41	2.39167	0.179	0.182	0.192	0.184333	BASIC	R	1
1	M	18.3	77	70	CC	AG	0.126	0.13	0.115	0.123667	3.497	3.47	3.495	3.48733	0.263	0.267	0.274	0.268	BASIC	L	3	T3N1M1	4	intermediate	NEGATIVE	POSITIVE
1	M	30.1	69	69	CC	AG	0.058	0.059	0.057	0.058	3.211	3.222	3.247	3.22667	0.151	0.146	0.153	0.15	BASIC	L		T4N0MX	2	HIGH
1	M	24.9	70	49	CT	AG	0.065	0.069	0.073	0.069	3.239	3.209	3.223	3.22367	0.335	0.335	0.327	0.332333	ACTIVE	L		T3N2MX	3	intermediate	NEGATIVE	NEGATIVE
1	F	27.2	78	78	CT	AG	0.193	0.194	0.152	0.179667	3.377	3.364	3.311	3.35067	0.204	0.225	0.225	0.218	BASIC	L		T4N2M0	3	intermediate
1	F	36.2	50	49	CC	AG	0.066	0.081	0.085	0.0773333	2.876	2.758	2.708	2.78067	0.362	0.316	0.346	0.341333	BASIC	L	2	T3N0M0	2	intermediate	negative	negative
1	F		52	47	CC	AG	0.222	0.161	0.179	0.187333	2.049	2.184	2.099	2.11067	0.535	0.568	0.563	0.555333	BASIC	L	3	T4N1M1	4	intermediate	POSITIVE	negative
1	F	26	46	46	CT	GG	0.103	0.102	0.135	0.113333	2.66	2.703	2.785	2.716	0.279	0.274	0.277	0.276667	MODERATE	L		T3N1MX	2	HIGH	POSITIVE	negative
1	M	17.6	61		CT	GG	0.164	0.181	0.178	0.174333	3.361	3.387	3.334	3.36067	0.134	0.14	0.141	0.138333	BASIC	L	3
1	M	25	66	65	CC	GG	0.084	0.087	0.09	0.087	3.386	3.385	3.4	3.39033	0.124	0.133	0.124	0.127	BASIC	L	1	T3N2M1	4	intermediate
0	F	24.0238	55		CT	AG	0.25	0.28	0.265	0.265	1.105	1.085	1.095	1.095	0.433	0.424	0.4285	0.4285
0	F	28.2284	48		CC	AG	0.086	0.078	0.082	0.082	0.883	0.896	0.8895	0.8895	0.169	0.174	0.1715	0.1715
0	F	33.2986	57		CC	GG	0.088	0.085	0.0865	0.0865	1.07	1.106	1.088	1.088	0.229	0.239	0.234	0.234
0	M	30.7942	55		TT	AA	0.378	0.378	0.378	0.378	2.619	0.841	1.73	1.73	0.333	0.301	0.317	0.317
0	F	30.8594	50		CT	GG	0.137	0.124	0.1305	0.1305	0.79	0.789	0.7895	0.7895	0.288	0.301	0.2945	0.2945
0	F	35.1562	49		CT	GG	0.168	0.08	0.124	0.124	0.853	0.875	0.864	0.864	0.268	0.271	0.2695	0.2695
0	M	25.3815	55		CT	AG	0.182	0.15	0.166	0.166	0.872	0.89	0.881	0.881	0.218	0.18	0.199	0.199
0	M	24.2215	56		CT	AG	0.057	0.054	0.0555	0.0555	1.185	1.177	1.181	1.181	0.116	0.112	0.114	0.114
0	F	28.8889	55		CC	AG	0.357	0.275	0.316	0.316	0.546	0.52	0.533	0.533	0.304	0.314	0.309	0.309
0	F	28.3447	52		CT	AG	0.063	0.065	0.064	0.064	1.652	1.68	1.666	1.666	0.155	0.154	0.1545	0.1545
0	F	30.4867	58		CT	GG	0.064	0.063	0.0635	0.0635	1.9	2.036	1.968	1.968	0.105	0.105	0.105	0.105
0	M	28.3951	54		CT	AG	0.209	0.191	0.2	0.2	0.892	0.944	0.918	0.918	0.208	0.217	0.2125	0.2125
0	M	27.5556	53		TT	GG	0.275	0.244	0.2595	0.2595	0.525	0.517	0.521	0.521	0.24	0.231	0.2355	0.2355
0	M	20.202	56		CC	GG	0.109	0.098	0.1035	0.1035	1.151	1.136	1.1435	1.1435	0.176	0.188	0.182	0.182
0	F	29.5159	59		CC	GG	0.1	0.102	0.101	0.101	0.806	0.818	0.812	0.812	0.175	0.178	0.1765	0.1765
0	F	27.0552	48		CT	GG	0.083	0.074	0.0785	0.0785	0.915	0.957	0.936	0.936	0.16	0.143	0.1515	0.1515
0	F	31.6242	51		CT	GG	0.074	0.076	0.075	0.075	1.875	1.87	1.8725	1.8725	0.098	0.099	0.0985	0.0985
0	M	26.7299	56		CC	AG	0.05	0.051	0.0505	0.0505	0.923	0.787	0.855	0.855	0.072	0.079	0.0755	0.0755
0	F	41.744	51		CT	AG	0.046	0.047	0.0465	0.0465	1.462	1.511	1.4865	1.4865	0.065	0.066	0.0655	0.0655
0	M	24.6755	53		CC	GG	0.078	0.076	0.077	0.077	2.305	2.507	2.406	2.406	0.119	0.112	0.1155	0.1155
0	M	25.2595	57		CC	GG	0.179	0.184	0.1815	0.1815	0.439	0.411	0.425	0.425	0.248	0.238	0.243	0.243
0	M	27.9947	54		CC	AG	0.144	0.155	0.1495	0.1495	1.127	1.11	1.1185	1.1185	0.196	0.165	0.1805	0.1805
0	M	29.0006	47		CC	GG	0.145	0.138	0.1415	0.1415	1.064	1.03	1.047	1.047	0.209	0.2	0.2045	0.2045
0	F	29.1363	53		CT	GG	0.066	0.063	0.0645	0.0645	0.711	0.703	0.707	0.707	0.124	0.119	0.1215	0.1215
0	F	33.2479	51		CC	GG	1.582	0.47	1.026	1.026	0.74	0.743	0.7415	0.7415	0.308	0.344	0.326	0.326
0	M	40.0949	53		TT	AG	0.054	0.054	0.054	0.054	1.486	1.414	1.45	1.45	0.072	0.078	0.075	0.075
0	F	27.6888	61		CC	GG	0.09	0.09	0.09	0.09	1.058	1.135	1.0965	1.0965	0.185	0.188	0.1865	0.1865
0	F	24.2187	48		CT	GG	0.141	0.131	0.136	0.136	0.766	0.702	0.734	0.734	0.222	0.188	0.205	0.205
0	F	23.1834	66		CC	GG	0.059	0.053	0.056	0.056	0.831	0.844	0.8375	0.8375	0.108	0.125	0.1165	0.1165
0	F	32.4354	50		CC	GG	0.117	0.113	0.115	0.115	0.682	0.674	0.678	0.678	0.214	0.216	0.215	0.215
0	F	25.3906	53		CT	GG	0.209	0.188	0.1985	0.1985	0.802	0.794	0.798	0.798	0.249	0.258	0.2535	0.2535
0	F	27.268	54		TT	AA	0.144	0.131	0.1375	0.1375	0.436	0.439	0.4375	0.4375	0.227	0.188	0.2075	0.2075
0	F	27.1	48		CC	GG	0.117	0.118	0.1175	0.1175	0.627	0.636	0.6315	0.6315	0.2	0.181	0.1905	0.1905
0	F	36.3	52		CC	GG	0.101	0.098	0.0995	0.0995	0.757	0.72	0.7385	0.7385	0.171	0.166	0.1685	0.1685
0	M	24.5	44		CT	GG	0.167	0.141	0.154	0.154	1.154	1.148	1.151	1.151	0.21	0.209	0.2095	0.2095
0	F	32.5	51		CC	GG	0.072	0.062	0.067	0.067	0.62	0.624	0.622	0.622	0.229	0.231	0.23	0.23
0	M	27.3	61		CC	GG	0.142	0.13	0.136	0.136	0.894	0.926	0.91	0.91	0.252	0.245	0.2485	0.2485
0	M	27.8	57		CC	AG	0.133	0.125	0.129	0.129	1.037	0.867	0.952	0.952	0.187	0.192	0.1895	0.1895
0	F	31.6	57		CT	GG	0.058	0.064	0.061	0.061	0.538	0.586	0.562	0.562	0.101	0.097	0.099	0.099
0	F	31.2	47		CC	AG	0.051	0.055	0.053	0.053	0.342	0.302	0.322	0.322	0.184	0.187	0.1855	0.1855
0	F	22.7	56		CT	GG	0.058	0.061	0.0595	0.0595	0.37	0.371	0.3705	0.3705	0.098	0.099	0.0985	0.0985
0	M	33	50		CC	GG	0.071	0.054	0.0625	0.0625	0.417	0.464	0.4405	0.4405	0.08	0.078	0.079	0.079
0	F	35.4	65		CC	GG	0.056	0.056	0.056	0.056	0.737	0.731	0.734	0.734	0.067	0.069	0.068	0.068
0	F	30.8596	52		TT	AG	0.07	0.073	0.0715	0.0715	0.309	0.296	0.3025	0.3025	0.156	0.165	0.1605	0.1605
0	M	27.102	45		CT	AG	0.156	0.155	0.1555	0.1555	0.294	0.305	0.2995	0.2995	0.289	0.292	0.2905	0.2905
0	M	22.0195	40		CC	AG	0.146	0.17	0.158	0.158	0.587	0.591	0.589	0.589	0.269	0.239	0.254	0.254
0	F	36.1604	64		CC	AG	0.07	0.068	0.069	0.069	0.59	0.565	0.5775	0.5775	0.106	0.104	0.105	0.105
0	M	25.42	57		CC	AG	0.054	0.049	0.0515	0.0515	0.503	0.488	0.4955	0.4955	0.078	0.073	0.0755	0.0755
0	M	31.9559	62		CT	GG	0.057	0.06	0.0585	0.0585	0.295	0.317	0.306	0.306	0.136	0.129	0.1325	0.1325
0	M	39.8437	61		CT	AG	0.053	0.053	0.053	0.053	0.225	0.236	0.2305	0.2305	0.083	0.083	0.083	0.083
0	M	25.0593	52		CC	AG	0.19	0.23	0.21	0.21	0.714	0.696	0.705	0.705	0.354	0.401	0.3775	0.3775
0	F	24.1672	50		CT	AG	0.078	0.071	0.0745	0.0745	0.562	0.565	0.5635	0.5635	0.197	0.198	0.1975	0.1975
0	F	32.039	52		CC	AG	0.085	0.087	0.086	0.086	0.234	0.216	0.225	0.225	0.209	0.189	0.199	0.199
0	F	37.9472	66		CT	GG	0.049	0.052	0.0505	0.0505	0.597	0.583	0.59	0.59	0.071	0.069	0.07	0.07
0	N693				CC	GG	0.645	0.745	0.695	0.695	0.432	0.403	0.4175	0.4175	0.46	0.512	0.486	0.486
0	N702				CT	AA	0.098	0.099	0.0985	0.0985	0.331	0.286	0.3085	0.3085	0.309	0.296	0.3025	0.3025
0	N715				CC	AG	0.654	0.575	0.6145	0.6145	0.309	0.276	0.2925	0.2925	0.546	0.578	0.562	0.562
0	F	25.6	31		CC	AA	0.108	0.117	0.1125	0.1125	1.259	1.227	1.243	1.243	0.299	0.294	0.2965	0.2965
0	F	26.8	30		CC	GG	0.274	0.284	0.279	0.279	0.676	0.633	0.6545	0.6545	0.41	0.399	0.4045	0.4045
0	F		48		CC	GG	0.149	0.091	0.12	0.12	0.198	0.21	0.204	0.204	0.309	0.265	0.287	0.287
0	M	32.3	50		CC	AG	0.195	0.228	0.2115	0.2115	0.193	0.181	0.187	0.187	0.25	0.264	0.257	0.257
0	F	21.1			CC	AG	0.241	0.267	0.254	0.254	0.347	0.343	0.345	0.345	0.418	0.443	0.4305	0.4305
0	F	24.8	29		CT	AG	0.451	0.437	0.444	0.444	0.16	0.153	0.1565	0.1565	1.152	0.745	0.9485	0.9485
0	F	20.5	32		CT	GG	0.745	0.709	0.727	0.727	0.34	0.38	0.36	0.36	0.382	0.351	0.3665	0.3665
0	F	25.9	24		TT	AA	0.19	0.188	0.189	0.189	0.423	0.41	0.4165	0.4165	0.265	0.477	0.371	0.371
0	F	36	73		CC	AG	0.39	0.38	0.385	0.385	0.187	0.19	0.1885	0.1885	0.474	0.486	0.48	0.48
0	M	29.4	80		CC	AG	0.167	0.162	0.1645	0.1645	0.307	0.287	0.297	0.297	0.186	0.18	0.183	0.183
0	F	31.6	51		CC	GG	0.306	0.283	0.2945	0.2945	0.584	0.563	0.5735	0.5735	0.362	0.335	0.3485	0.3485
0	F				CC	GG	0.413	0.429	0.421	0.421	0.344	0.372	0.358	0.358	0.446	0.466	0.456	0.456
0	F	28.4			CC	GG	0.253	0.244	0.2485	0.2485	0.869	0.879	0.874	0.874	0.412	0.392	0.402	0.402
0	M	26.7	40		CC	GG	0.181	0.2	0.1905	0.1905	0.522	0.559	0.5405	0.5405	0.319	0.338	0.3285	0.3285
0	M	33.7	77		CC	GG	0.287	0.289	0.288	0.288	1.302	1.324	1.313	1.313	0.325	0.304	0.3145	0.3145
0	F	27.9	24		CC	GG	0.132	0.223	0.1775	0.1775	0.968	1.002	0.985	0.985	0.327	0.326	0.3265	0.3265
0	M	24.2	34		TT	GG	1.33	1.51	1.42	1.42	0.518	0.546	0.532	0.532	0.592	0.582	0.587	0.587
0	F	36.6	72		CT	GG	0.093	0.095	0.094	0.094	3.01	3.04	3.025	3.025	0.268	0.259	0.2635	0.2635
0	M	28.4	45		TT	GG	0.15	0.141	0.1455	0.1455	0.986	1.008	0.997	0.997	0.406	0.367	0.3865	0.3865
0	F	32			CT	AG	0.135	0.142	0.1385	0.1385	1.305	1.33	1.3175	1.3175	0.798	0.794	0.796	0.796
0	M	27.4	40		CT	GG	0.885	0.961	0.923	0.923	1.825	1.809	1.817	1.817	0.667	0.621	0.644	0.644
0	M	33.5	48		TT	AG	0.942	0.938	0.94	0.94	0.769	0.768	0.7685	0.7685	0.434	0.422	0.428	0.428
0	F		69		CT	AG	0.253	0.235	0.244	0.244	0.765	0.72	0.7425	0.7425	0.385	0.346	0.3655	0.3655
0	F	29.9	80		CC	GG	1.382	1.343	1.3625	1.3625	0.609	0.608	0.6085	0.6085	0.758	0.739	0.7485	0.7485
0	F	34.3	61		TT	AG	0.134	0.12	0.127	0.127	0.454	0.488	0.471	0.471	0.231	0.215	0.223	0.223
0	F	37.6	35		CT	AG	0.071	0.075	0.073	0.073	0.637	0.686	0.6615	0.6615	0.265	0.268	0.2665	0.2665
0	F	27.6	63		CT	GG	0.299	0.286	0.2925	0.2925	0.926	0.928	0.927	0.927	0.604	0.534	0.569	0.569
0	F	32.8	39		CT	AG	0.164	0.165	0.1645	0.1645	1.956	1.93	1.943	1.943	0.454	0.431	0.4425	0.4425
0	F	31.2	51		CC	GG	0.137	0.117	0.127	0.127	3.196	3.169	3.1825	3.1825	0.362	0.34	0.351	0.351
0	F	34.1	28		CT	AA	0.237	0.242	0.2395	0.2395	1.041	1.009	1.025	1.025	0.468	0.427	0.4475	0.4475
0	F	27.2	28		CC	GG	0.218	0.218	0.218	0.218	0.372	0.383	0.3775	0.3775	0.564	0.595	0.5795	0.5795
0	F		40		CT	AA	0.182	0.175	0.1785	0.1785	1.137	1.23	1.1835	1.1835	0.448	0.438	0.443	0.443
0	F	32	53		CC	GG	0.266	0.258	0.262	0.262	2.148	2.289	2.2185	2.2185	0.45	0.411	0.4305	0.4305
0	F	24.5243	51		CT	AG	0.243	0.25	0.2465	0.2465	1.883	1.871	1.877	1.877	0.298	0.307	0.3025	0.3025
0	M	26.1752	54		CC	GG	0.173	0.189	0.181	0.181	1.768	1.72	1.744	1.744	0.401	0.386	0.3935	0.3935
0	M	27.8852	56		CT	AG	0.134	0.139	0.1365	0.1365	0.604	0.58	0.592	0.592	0.279	0.307	0.293	0.293
0	M	32.0312	49		CC	AG	0.215	0.216	0.2155	0.2155	0.619	0.625	0.622	0.622	0.366	0.367	0.3665	0.3665
0	M	28.4082	50		CT	GG	0.104	0.115	0.1095	0.1095	0.406	0.415	0.4105	0.4105	0.166	0.156	0.161	0.161
0	F	32.0204	52		CT	GG	0.161	0.154	0.1575	0.1575	1.124	1.084	1.104	1.104	0.496	0.511	0.5035	0.5035
0	F	28.5156	57		TT	GG	0.055	0.055	0.055	0.055	2.38	2.358	2.369	2.369	0.065	0.062	0.0635	0.0635
0	M	25.9701	57		CC	GG	0.326	0.331	0.3285	0.3285	1.092	1.121	1.1065	1.1065	0.355	0.33	0.3425	0.3425
0	F	29.6665	51		CT	GG	0.279	0.272	0.2755	0.2755	0.724	0.741	0.7325	0.7325	0.234	0.213	0.2235	0.2235
0	F	30.4878	53		CC	GG	0.196	0.214	0.205	0.205	0.97	0.985	0.9775	0.9775	0.539	0.514	0.5265	0.5265
0	F	21.0937	53		CT	GG	0.125	0.106	0.1155	0.1155	0.656	0.653	0.6545	0.6545	0.547	0.56	0.5535	0.5535
0	M	25.9107	51		CT	GG	0.915	1.037	0.976	0.976	0.292	0.292	0.292	0.292	0.339	0.325	0.332	0.332
0	F	35.2	61		CT	GG	0.111	0.1	0.1055	0.1055	0.832	0.895	0.8635	0.8635	0.274	0.245	0.2595	0.2595
0	M	35.2	58		TT	AA	0.137	0.135	0.136	0.136	0.45	0.469	0.4595	0.4595	0.239	0.227	0.233	0.233
0	F	50	61		CC	GG	0.14	0.142	0.141	0.141	1.329	1.279	1.304	1.304	0.428	0.411	0.4195	0.4195
0	M	35.8	54		CC	GG	0.102	0.104	0.103	0.103	0.64	0.656	0.648	0.648	0.21	0.203	0.2065	0.2065
0	M	36.1	58		CC	GG	0.093	0.085	0.089	0.089	0.475	0.507	0.491	0.491	0.219	0.207	0.213	0.213
0	M	29.7578	64		CT	AG	0.137	0.129	0.133	0.133	0.407	0.404	0.4055	0.4055	0.269	0.284	0.2765	0.2765
0	M	27.6817	85		CT	AA	0.117	0.12	0.1185	0.1185	0.829	0.82	0.8245	0.8245	0.278	0.29	0.284	0.284
0	F	32.4662	81		CT	GG	0.072	0.076	0.074	0.074	0.767	0.741	0.754	0.754	0.265	0.251	0.258	0.258
0	M	31.3091	39		TT	GG	0.095	0.088	0.0915	0.0915	1.125	1.12	1.1225	1.1225	0.252	0.236	0.244	0.244
0	M	18.4139	55		CC	AG	0.108	0.103	0.1055	0.1055	0.174	0.167	0.1705	0.1705	0.322	0.335	0.3285	0.3285
0	M	24.4418	57		CC	GG	0.223	0.22	0.2215	0.2215	1.43	1.48	1.455	1.455	0.392	0.409	0.4005	0.4005
0	M	26.1286	51		CC	GG	0.168	0.165	0.1665	0.1665	0.333	0.364	0.3485	0.3485	0.611	0.619	0.615	0.615
0	F	34.7656	65		CT	GG	0.077	0.079	0.078	0.078	1.449	1.475	1.462	1.462	0.2	0.182	0.191	0.191
0	M	25.9909	61		CC	GG	0.341	0.323	0.332	0.332	0.602	0.607	0.6045	0.6045	0.479	0.505	0.492	0.492
0	F	23.4236	37		CT	GG	0.228	0.248	0.238	0.238	0.67	0.712	0.691	0.691	0.43	0.459	0.4445	0.4445
0	M	24.6181	68		CC	GG	0.27	0.273	0.2715	0.2715	0.34	0.362	0.351	0.351	0.821	0.8	0.8105	0.8105
0	M	33.1726	62		CT	AG	0.516	0.499	0.5075	0.5075	0.858	0.895	0.8765	0.8765	0.464	0.419	0.4415	0.4415
0	M	24.2424	76		CC	AG	0.279	0.278	0.2785	0.2785	1.829	1.775	1.802	1.802	0.398	0.39	0.394	0.394
0	M	29.3848	72		CT	AG	0.144	0.143	0.1435	0.1435	0.612	0.649	0.6305	0.6305	0.529	0.528	0.5285	0.5285
0	M	27.1178	33		TT	GG	0.368	0.333	0.3505	0.3505	0.354	0.356	0.355	0.355	0.602	0.644	0.623	0.623
0	M	30.3673	70		CC	AA	0.143	0.147	0.145	0.145	0.591	0.564	0.5775	0.5775	0.317	0.332	0.3245	0.3245
0	F	39.5421	47		CC	GG	0.233	0.223	0.228	0.228	0.481	0.47	0.4755	0.4755	0.494	0.474	0.484	0.484
0	F	33.6949	58		CC	AG	0.164	0.155	0.1595	0.1595	0.76	0.765	0.7625	0.7625	0.427	0.446	0.4365	0.4365
0	F	28.8889	51		CT	AG	0.126	0.127	0.1265	0.1265	0.521	0.381	0.451	0.451	0.361	0.355	0.358	0.358
0	F	36.3281	49		CC	GG	0.169	0.187	0.178	0.178	0.787	0.814	0.8005	0.8005	0.575	0.565	0.57	0.57
0	F	27.6888	48		CC	AA	0.209	0.205	0.207	0.207	0.516	0.506	0.511	0.511	0.551	0.521	0.536	0.536
0	M	27.9155	67		CC	AG	0.134	0.098	0.116	0.116	0.771	0.774	0.7725	0.7725	0.256	0.262	0.259	0.259
0	M	23.1481	57		CC	GG	0.077	0.097	0.087	0.087	0.962	0.93	0.946	0.946	0.222	0.217	0.2195	0.2195
0	F	24.5675	63		CC	GG	0.229	0.227	0.228	0.228	0.935	0.906	0.9205	0.9205	0.55	0.594	0.572	0.572
0	F	25.8761	64		CC	GG	0.091	0.086	0.0885	0.0885	0.517	0.519	0.518	0.518	0.211	0.209	0.21	0.21
0	M	32.5085	61		CC	AG	0.315	0.308	0.3115	0.3115	0.383	0.476	0.4295	0.4295	0.55	0.58	0.565	0.565
0	F	25.2174	36		CC	AG	0.086	0.084	0.085	0.085	1.102	1.155	1.1285	1.1285	0.264	0.247	0.2555	0.2555
0	F	22.3	65		CC	GG	0.1	0.105	0.1025	0.1025	0.688	0.689	0.6885	0.6885	0.125	0.128	0.1265	0.1265
0	M	30.6939	42		CC	AA	0.276	0.292	0.284	0.284	0.492	0.527	0.5095	0.5095	0.382	0.394	0.388	0.388
0	M	21.5	65		CC	GG	0.108	0.106	0.107	0.107	0.846	0.823	0.8345	0.8345	0.222	0.234	0.228	0.228
0	M	38.9	50		CC	GG	0.143	0.148	0.1455	0.1455	0.475	0.53	0.5025	0.5025	0.532	0.507	0.5195	0.5195
0	M	26.5	53		CC	AG	0.121	0.123	0.122	0.122	0.979	0.944	0.9615	0.9615	0.233	0.259	0.246	0.246
0	F	30	52		CC	AG	0.1	0.093	0.0965	0.0965	0.493	0.481	0.487	0.487	0.18	0.171	0.1755	0.1755
0	F	27.5	53		CC	GG	0.288	0.291	0.2895	0.2895	0.197	0.193	0.195	0.195	0.753	0.767	0.76	0.76
0	F	33.2986	51		CT	GG	0.135	0.128	0.1315	0.1315	0.545	0.553	0.549	0.549	0.331	0.352	0.3415	0.3415
0	F	48	49		CC	AG	0.06	0.059	0.0595	0.0595	0.709	0.729	0.719	0.719	0.089	0.087	0.088	0.088
0	F	47.6472	56		CT	GG	0.06	0.06	0.06	0.06	0.469	0.53	0.4995	0.4995	0.149	0.141	0.145	0.145
0	F	41.4016	49		TT	AA	0.368	0.362	0.365	0.365	0.709	0.713	0.711	0.711	0.66	0.669	0.6645	0.6645
0	F	40.3	56		CC	GG	0.239	0.25	0.2445	0.2445	0.481	0.519	0.5	0.5	0.584	0.61	0.597	0.597
0	F	81.3609	24		CT	AG	0.294	0.3	0.297	0.297	0.421	0.421	0.421	0.421	0.676	0.65	0.663	0.663
0	F	35.9	44		CT	GG	0.249	0.262	0.2555	0.2555	0.345	0.333	0.339	0.339	0.684	0.696	0.69	0.69
0	F	40.0577	66		CT	GG	0.152	0.15	0.151	0.151	0.796	0.806	0.801	0.801	0.549	0.552	0.5505	0.5505
0	F	35.1111	55		CT	GG	0.103	0.12	0.1115	0.1115	1.294	1.344	1.319	1.319	0.224	0.235	0.2295	0.2295
0	F	28.4005	60		CT	GG	0.371	0.37	0.3705	0.3705	0.218	0.214	0.216	0.216	0.445	0.459	0.452	0.452
0	M	57.5	56		CT	AG	0.099	0.1	0.0995	0.0995	0.593	0.633	0.613	0.613	0.224	0.224	0.224	0.224
0	M	28.7811	50		CC	GG	0.565	0.571	0.568	0.568	0.779	0.785	0.782	0.782	0.608	0.631	0.6195	0.6195
0	M	28.5595	49		CT	AG	0.404	0.49	0.447	0.447	0.386	0.388	0.387	0.387	0.569	0.575	0.572	0.572
0	F	26.5625	59		CT	AG	0.054	0.056	0.055	0.055	1.553	1.72	1.6365	1.6365	0.097	0.092	0.0945	0.0945
0	M		65		CT	GG	0.238	0.24	0.239	0.239	0.481	0.452	0.4665	0.4665	0.33	0.349	0.3395	0.3395
0	M	36.1	64		CT	GG	0.284	0.289	0.2865	0.2865	0.338	0.345	0.3415	0.3415	0.587	0.569	0.578	0.578
0	M	27.4	66		CT	AG	0.31	0.36	0.335	0.335	0.525	0.548	0.5365	0.5365	0.493	0.499	0.496	0.496
0	F	27.7	48		CT	GG	0.118	0.12	0.119	0.119	0.374	0.377	0.3755	0.3755	0.311	0.313	0.312	0.312
0	F	24.5	41		CC	GG
0	F	38.57	47		TT	AA
0	M	29.38	46		CT	AG
0	F	18.67	37		CT	GG
0	F	45.72	47		CT	AG
0	F	36.5	48		CT	GG
0	F	26.89	41		CT	GG
0	M	26.122	62		CT	AG
0	M	25.08	43		CT	GG
0	M	23.43	44		CT	GG
0	M	41.138	39		CT	GG
0	M	20.76	70		CT	GG
0	F	32.9	44		CT	AA
0	F	32.467	44		TT	GG
0	M	27.7	44		CC	AG
0	F	31.66	43		CC	AG
0	M	27.4	33		CT	GG
0	F	26.446	76		CC	GG
0	M	30.02	42		CT	GG
0	M	29.38	60		CC	GG
0	F	33.87	54		CC	GG
0	M	24.8	33		CC	GG
0	M	25.39	57		CT	GG
0	M	29.868	42		CT	AG
0	F	33.057	37		CT	GG
0	M	28.57	63		CC	GG
0	M	25.1	52		CC	AG
0	M	25.059	42		CC	AG
0	M	25.8	36		CT	AG
0	M	32.9	42		CC	GG
0	M		65		CT	GG
0	M		49		CT	GG
0	M		40		CT	GG
0	M		57		CT	AG
0	M		69		CC	GG
0	F		54		CC	GG
0	F		75		CC	AG
0	M		55		CT	AG
0	M		53		CC	AG
0	M		53		CT	GG
0	M		71		CC	GG
0	M		49		CT	AG
0	M		59		CC	GG
0	M		53		CT	GG
0	M		35		CT	GG
0	M		53		CC	GG
0	F		67		TT	GG
0	M		63		CC	GG
0	M		71		CT	AG
0	M		75		TT	GG
0	F		54		CT	GG
0	M		55		CT	GG
0	F		53		CT	AG
0	F		59		CT	AG
0	M		47		CC	GG
0	M		67		CC	GG
0	M		47		CT	GG
0	F		54		CC	GG
0	M		49		CC	GG
0	M		49		CC	AG
0	M		23		CC	GG
0	M		54		CT	GG
0	M		40		CT	GG
0	M		68		CT	AA
0	F		62		TT	GG
0	F		53		CC	GG
0	F		54		TT	GG
0	M		63		TT	GG
0	M		68		TT	AG
0	M		45		CC	GG
0	M		59		CC	GG
0	M	28.7	70		CT	AG
0	F	29.2	64		CT	GG
0	M	21.3	38		CC	GG
0	M	35.8	45		CC	GG
0	M	23.7	69		CT	GG
0	F	43.03	57		CT	AG
0	M	22.5	56		CT	GG
0	M	24.2	80		CC	GG
0	M	23.5	46		TT	GG
0	F	22.84	72		CC	GG
0	M	22.8	54		CC	GG
0	F	22.9	53		CC	AG
0	M	30.8	47		CT	GG
0	M	21.5	46		TT	GG
0	M	21.8	46		CC	GG
0	M	19.9	51		TT	AA
0	M	31.9	54		CC	GG
0	F	20.4	71		CC	GG
0	M	30.8	67		CC	AA
0	M	34.8	59		CC	GG
0	M	28.6	71		CC	GG
0	M	32.4	35		CT	GG
0	F	38.1	53		CT	GG
0	F	21.1	56		CC	GG
0	F	31.6	65		CT	GG
0	F	33.2	62		CC	AG
0	F	39.2	43		CC	GG
0	F	35.43	53		CT	AG
0	M	27.8	51		TT	GG
0	F	47.8	49		CC	GG
0	M	34.6	64		CT	GG
0	F	20.2	49		CC	GG
0	F	26.7	53		TT	AG
0	M	31.3	44		CC	GG
0	M	34.1	43		CC	GG
0	M	32	45		CC	GG
0	F	28	59		CC	GG
0	M	33.6	45		CT	AG
0	M	29.4	46		TT	GG
0	M	27.4	36		CT	GG
0	F	24.8	57		CC	AG
0	F	37.5	57		TT	GG
0	F	25	39		CT	GG
0	M	25.6	53		CC	GG
0	F	26.3	39		TT	AG
0	M	29.7	39		CT	AG
0	M	41.3	41		CC	GG
0	M	25.7	45		CT	GG
0	M	26.8	47		CC	GG
0	F	25.2	55		CT	GG
0	M	21.4	58		CT	GG
0	F	24.5	52		CC	GG
0	F	31.6	39		CC	GG
0	M	44.3	46		CC	GG
0	M	18.3	56		CC	GG
0	M	27.4	52		CT	GG
0	M	24.8	38		CT	GG
0	M	24.7	51		TT	GG
0	M	28.4	55		CC	GG
0	F	29.29	43		CC	GG
0	F	29	62		CC	GG
0	F	30.26	69		CC	AG
0	M	23.7	60		CT	AG
0	F	27.34	59		CC	AA
0	M	22.3	74		CC	AG
0	F	34.2	83		CT	GG
0	F	28.4	67		TT	GG
0	F	32.8	62		CC	GG
0	F	38.1	60		TT	AG
0	M	29.4	64		CT	AG
0	F	37	61		CT	AG
0	M	28.7	60		CT	GG
0	F	26.1	70		CC	GG
0	M	31.5	64		CC	GG
0	M	23.7	51		TT	GG
0	F	38.4	62		CT	GG
0	M	25.2	66		CT	AG
0	M	25.3	73		CC	AG
0	M	55	72		CC	GG
0	M	42	72		CT	GG
0	M		88		CC	AG
0	M		69		CC	GG
0	M	25.7	81		CT	AG
0	M	29	73		CT	AG
0	M	28.4	66		CT	GG
0	M	23.6	52		CC	AG
0	M	29.3	55		CC	AG
0	M	38.9	55		CC	GG
0	M	21.5	55		TT	AG
0	M	26.9	65		CC	GG
0	M	44.87	77		CC	AG
0	M		90		CC	GG
0	M		81		CT	GG
0	F	31	63		CT	GG
0	F	28.4	59		CT	AG
0	F	37.8	67		CC	AG
0	F	40	63		CT	AA
0	F	31.6	71		TT	GG
0	F	26.7	43		CC	GG
0	F	38.3	56		CC	GG
0	F	25.3	62		CT	GG
0	F	25.1	67		CC	GG
0	F	25.7	71		CC	AG
0	F	34.9	59		CC	AG
0	F	47	55		CT	GG
0	F	24.7	75		CT	GG
0	M	29.4	40		CT	GG
0	F	34.1	47		CC	AA
0	M	35.9	60		CC	GG
0	M	69.1	67		CT	GG
0	F	32.4	43		CC	GG
0	M	25.7	62		CT	AG
0	F	27.3	69		CC	GG
0	F	37.3	57		CC	GG
0	M	26.5	58		CT	GG
0	M	27.7	67		CC	AG
0	M	29.7	69		CC	AG
0	M	30.4	65		CC	AG
0	F	36.7	52		CC	AA
0	F	36.7	64		CC	GG
0	F	29.4	59		CC	AA
0	F	25.7	67		CC	GG
0	F	34.2	67		CC	GG
0	M	38.1	46		CC	AA
0	M	27.8	55		CT	AG
0	M	23.1	61		CC	GG
0	M	29.7	59		CT	GG
0	M	29.6	53		CC	GG
0	M	25.1	65		CC	GG
0	M	23.2	64		CC	GG
0	M	27.4	68		CC	AG
0	M	31.8	64		CT	AG
0	F	33.9	59		CC	AG
0	F	33.3	64		CT	AA
0	M	25.8	62		CC	GG
0	M	40.8	60		CC	AG
0	M	30	62		CC	GG
0	F	31.3	55		CC	GG
0	F	31.2	53		CC	AG
0	F	26.4	52		CC	GG
0	F	31.2	53		CC	AG
0	F	33.3	53		CC	AG
0	F	47.6	58		CC	GG
0	M	38.6	66		CT	AG
0	F	36.9	65		CC	GG
0	F	40.1	59		CT	AG
0	F	39	67		CT	GG
0	M	48.4	55		TT	AA
0	F	53.5	55		CT	GG
0	M	37.9	52		CT	GG
0	M	37.6	55		CC	GG
0	F	33.3	64		CC	AG
0	F	39.1	53		CT	GG
0	M	42.2	54		CT	GG
0	M	34.9	45		CT	GG
0	M	29.7	64		CC	AG
0	M	35.5	53		CT	GG
0	M	38.6	75		CT	GG
0	F	25.7	66		CT	GG
0	M	30.9	67		CT	AG
0	M	29.8	77		CT	GG
0	F	34.9	66		TT	GG
0	F	42.2	86		CC	GG
0	F	34.9	62		CC	GG
0	M	30.8	56		CT	GG
0	M	27.3	59		CT	AG
0	F	29.3	44		CT	AG
0	M	32.5	58		TT	AG
0	M	31.7	51		CT	GG
0	M	23.4	51		CC	AG
0	F	32	52		CT	GG
0	F	30.5	46		TT	AA
0	M	24.2	54		CT	AG
0	F	25	63		CT	GG
0	M	26.8	47		CC	AG
0	F	31.6	71		TT	GG
0	M	29.7	69		CT	AG
0	M	28.6	68		TT	GG
0	F	26.9	57		CT	AG
0	F	21.4	65		CC	GG
0	M	35.7	49		CT	GG
0	F	30.5	55		CT	GG
0	M	23.1	54		CT	AG
0	F	34.5	56		CT	GG
0	F	25.9	55		CC	AG
0	M	35.6	58		CT	AG
0	M	24.5	54		CT	AG
0	M	27.9	59		CC	GG
0	M	28.4	56		CC	GG
0	M	28	53		CT	GG
0	M	19.4	56		TT	GG
0	M	25.3	50		CT	GG
0	F	33.3	50		CT	GG
0	F	32	52		CT	GG
0	F	31.2	56		TT	GG
0	F	35.6	62		CT	GG
0	M	21.2	21		TT	AG
0	M	29.7	29		CC	GG
0	M	26.7299	67		CT	GG

## Sheet: Sheet1
Table S1: Genotypic and clinical data for patients and controls of the study
caseco	sex	bmi	rs6214	rs35767	IGF1	IGFBP2	IGFBP3	AVGIGF1	IGFBP2-1	IGFBP2-2	IGFBP2-3	AVGIGFBP2	IGFBP3-1	IGFBP3-2	IGFBP3-3	AVGIGFBP3	metastasis	TNM	Stage	Grade	LVI	PNI
1	1	31.2	CC	GG	NA	NA	NA	NA	NA	NA	NA	NA	NA	NA	NA	NA	1	T3N2M1	4	intermediate	NA	NA
1	2	29.7	CC	GG	0.17	0.172	0.285	0.209	NA	0.6255	1.157	0.89125	0.451	0.395	0.299	0.381667	NA	T3N2MX	3	intermediate	NA	NA
1	2	NA	CT	GG	0.109	0.117	0.1345	0.120167	NA	0.1685	0.341	0.25475	0.455	0.445	0.321	0.407	NA	T3N1MX	3	intermediate	NEGATIVE	NA
1	1	25.5	TT	AG	0.068	0.068	0.0865	0.0741667	NA	0.745	1.385	1.065	0.532	0.471	0.278	0.427	1	NA	NA	NA	NA	NA
1	2	24.8	CC	GG	NA	NA	NA	NA	NA	NA	NA	NA	NA	NA	NA	NA	2	T3N0M1	4	low	POSITIVE	POSITIVE
1	2	17.3	CT	GG	0.06	0.064	0.0815	0.0685	NA	1.3995	2.531	1.96525	0.049	0.043	0.117	0.0696667	3	T3N0M1	4	intermediate	NA	NA
1	2	NA	TT	AG	0.102	0.092	0.141	0.111667	NA	0.9565	1.895	1.42575	0.175	0.166	0.1	0.147	1	NA	NA	intermediate	NA	NA
1	2	25	TT	GG	0.087	0.079	0.051	0.0723333	NA	1.037	1.803	1.42	0.433	0.325	0.276	0.344667	1	NA	NA	intermediate	NA	NA
1	2	31.9	CT	AG	0.087	0.079	0.142	0.102667	NA	0.2725	0.633	0.45275	0.349	0.346	0.061	0.252	2	T3N1M0	3	intermediate	POSITIVE	NEGATIVE
1	2	NA	CT	AG	0.063	0.067	0.131	0.087	NA	1.1005	1.946	1.52325	0.252	0.344	0.285	0.293667	NA	NA	NA	NA	NA	NA
1	2	27.5	CC	GG	0.109	0.095	0.166	0.123333	NA	0.5925	1.258	0.92525	0.326	0.318	0.197	0.280333	NA	NA	NA	NA	NA	NA
1	1	28.8	CC	AG	0.079	0.07	0.138	0.0956667	NA	0.376	0.729	0.5525	0.424	0.408	0.267	0.366333	NA	T3N0M0	2	intermediate	NEGATIVE	NEGATIVE
1	1	30.4	CT	AG	0.066	0.07	0.094	0.0766667	NA	0.739	1.37	1.0545	0.328	0.285	0.115	0.242667	1	T3N1M1	4	intermediate	NA	NA
1	2	23.5	CT	GG	0.138	0.134	0.074	0.115333	NA	0.32	0.653	0.4865	0.381	0.388	0.033	0.267333	NA	T3N0MX	2	low	NEGATIVE	NEGATIVE
1	2	NA	CT	GG	0.137	0.131	0.227	0.165	NA	0.887	1.453	1.17	0.026	0.028	0.469	0.174333	NA	NA	NA	NA	NA	NA
1	2	33.7	TT	GG	0.093	0.088	0.065	0.082	NA	0.3825	0.719	0.55075	0.407	0.412	0.194	0.337667	3	NA	NA	intermediate	NA	NA
1	1	24.8	TT	GG	0.099	0.094	0.177	0.123333	NA	0.2235	0.453	0.33825	0.321	0.332	0.288	0.313667	NA	NA	NA	NA	NA	NA
1	2	35.4	CT	AG	0.208	0.203	0.644	0.351667	NA	0.122	0.276	0.199	0.28	0.262	0.401	0.314333	NA	T4N2M0	3	low	NA	NA
1	2	22.6	CT	AG	0.079	0.08	0.123	0.094	NA	0.925	1.894	1.4095	0.499	0.467	0.16	0.375333	3	NA	NA	NA	NA	NA
1	2	19.8	CT	GG	0.065	0.066	0.069	0.0666667	NA	1.1965	2.252	1.72425	0.443	0.083	0.418	0.314667	2	T3N1M1	4	NA	NA	NA
1	1	NA	CT	GG	0.071	0.068	0.098	0.079	NA	0.187	0.325	0.256	0.337	0.329	0.215	0.293667	NA	NA	NA	NA	NA	NA
1	1	NA	CT	AG	NA	NA	NA	NA	NA	NA	NA	NA	0.077	0.072	0.072	0.0736667	NA	NA	NA	NA	NA	NA
1	2	25.1	CC	GG	0.056	0.056	0.058	0.0566667	NA	0.7205	1.73	1.22525	0.349	0.41	0.203	0.320667	NA	T4N2M0	3	high	NA	NA
1	2	32.4	TT	GG	0.083	0.099	0.319	0.167	NA	0.2345	0.446	0.34025	0.215	0.294	0.101	0.203333	3	NA	NA	intermediate	NA	NA
1	2	24.6	CT	GG	0.124	0.126	0.069	0.106333	NA	0.5835	1.558	1.07075	0.342	0.34	0.238	0.306667	1	T3N1M1	4	NA	NA	NA
1	1	28	CT	GG	NA	NA	NA	NA	NA	NA	NA	NA	NA	NA	NA	NA	2	NA	NA	intermediate	NA	NA
1	1	31.2	CT	AG	0.087	0.082	0.092	0.087	NA	0.12	0.324	0.222	0.48	0.509	0.199	0.396	NA	T3N1M0	3	intermediate	NA	NA
1	2	0	CT	GG	0.133	0.115	0.056	0.101333	NA	0.2535	0.616	0.43475	0.276	0.473	0.324	0.357667	NA	T3N1M0	3	low	NEGATIVE	NEGATIVE
1	1	37.6	TT	GG	0.156	0.199	0.411	0.255333	NA	0.174	0.534	0.354	0.321	0.276	0.158	0.251667	1	T3N3M1	4	high	NA	NA
1	2	28.8	CT	GG	0.066	0.075	0.044	0.0616667	NA	0.542	1.324	0.933	0.227	0.186	0.078	0.163667	3	NA	NA	low	NA	NA
1	2	0	CC	GG	0.087	0.099	0.257	0.147667	NA	0.1335	0.267	0.20025	0.344	0.342	0.281	0.322333	NA	T3N1MX	3	low	NEGATIVE	NEGATIVE
1	2	33.5	CT	GG	0.135	0.143	0.083	0.120333	NA	0.6	1.46	1.03	0.289	0.291	0.241	0.273667	NA	NA	NA	NA	NA	NA
1	2	28.5	TT	AA	0.113	0.123	0.451	0.229	NA	0.6015	1.144	0.87275	0.226	0.234	0.289	0.249667	1	T4N2M1	4	low	POSITIVE	NA
1	1	28.7	CC	GG	0.099	0.086	0.214	0.133	NA	0.309	0.747	0.528	0.122	0.293	0.347	0.254	NA	T3N1M0	3	intermediate	NA	NEGATIVE
1	2	NA	CT	AG	0.205	0.206	0.211	0.207333	NA	1.151	0.984	1.0675	0.206	0.202	0.06	0.156	2	NA	NA	intermediate	NA	NA
1	1	25.3	TT	GG	0.104	0.1	0.05	0.0846667	NA	0.2705	0.621	0.44575	0.442	0.457	0.171	0.356667	NA	T3N1MX	3	low	NEGATIVE	NEGATIVE
1	1	26.4	CT	AG	0.179	0.195	0.07	0.148	NA	0.4495	1.108	0.77875	0.305	0.28	0.089	0.224667	3	NA	NA	intermediate	NA	NA
1	2	0	CT	GG	0.105	0.102	0.05	0.0856667	NA	0.2815	0.545	0.41325	0.131	0.163	0.127	0.140333	NA	T3N0M0	2	low	NEGATIVE	NEGATIVE
1	2	20.3	CT	GG	0.118	0.115	0.049	0.094	NA	0.9645	2.288	1.62625	0.263	0.254	0.093	0.203333	1	NA	NA	NA	NA	NA
1	1	40.6	TT	GG	0.077	0.071	0.122	0.09	NA	0.2795	0.81	0.54475	0.385	0.39	0.244	0.339667	3	NA	NA	NA	NA	NA
1	1	26.2	CC	GG	0.233	0.159	0.069	0.153667	NA	0.4265	1.233	0.82975	0.176	0.177	0.065	0.139333	NA	T3N0M0	2	intermediate	NEGATIVE	NEGATIVE
1	2	24.5	CT	AG	0.092	0.101	0.059	0.084	NA	0.204	0.487	0.3455	0.226	0.131	0.141	0.166	1	T3N0M0	2	low	NEGATIVE	NEGATIVE
1	1	0	CC	GG	0.124	0.157	0.06	0.113667	NA	0.302	0.786	0.544	0.393	0.406	0.679	0.492667	3	NA	NA	NA	NA	NA
1	1	21.9	CC	GG	0.12	0.113	0.355	0.196	NA	0.9675	1.791	1.37925	0.123	0.125	0.16	0.136	NA	NA	NA	NA	NA	NA
1	1	22.8	CC	AG	0.051	0.053	0.059	0.0543333	NA	0.736	1.752	1.244	0.313	0.248	0.094	0.218333	3	T3N1M1	4	low	NEGATIVE	NEGATIVE
1	1	28.9	TT	AA	0.13	0.11	0.081	0.107	0.892	0.87	0.956	0.906	0.257	0.264	0.141	0.220667	1	NA	NA	intermediate	NA	NA
1	2	28.4	CC	GG	0.109	0.107	0.064	0.0933333	1.146	0.714	0.706	0.855333	0.442	0.422	0.168	0.344	3	NA	NA	NA	NA	NA
1	2	NA	CT	GG	0.169	0.158	0.106	0.144333	3.041	2.742	2.714	2.83233	0.231	0.24	0.093	0.188	NA	NA	NA	NA	NA	NA
1	1	32.9	CC	GG	0.098	0.093	0.062	0.0843333	0.943	0.911	0.996	0.95	0.388	0.388	0.127	0.301	NA	NA	NA	NA	NA	NA
1	2	27.6	CT	GG	0.095	0.095	0.065	0.085	1.062	0.775	0.867	0.901333	0.449	0.466	0.329	0.414667	2	T3N2M1	4	high	NA	NA
1	2	32	CC	GG	0.123	0.132	0.286	0.180333	0.467	0.448	0.485	0.466667	0.324	0.352	0.264	0.313333	3	NA	NA	NA	NA	NA
1	1	40.9	CT	GG	0.102	0.142	0.234	0.159333	0.776	0.712	0.817	0.768333	0.411	0.406	0.095	0.304	NA	T4N1M1	4	intermediate	NEGATIVE	POSITIVE
1	2	23.2	CC	GG	0.112	0.116	0.067	0.0983333	0.657	0.617	0.551	0.608333	0.461	0.466	0.14	0.355667	NA	NA	NA	NA	NA	NA
1	2	29.3	CC	GG	0.122	0.11	0.149	0.127	0.353	0.31	0.34	0.334333	0.418	0.409	0.314	0.380333	NA	T4N0MX	2	intermediate	NA	NA
1	2	29.4	CT	AG	0.167	0.183	0.409	0.253	1.101	1.481	0.882	1.15467	0.382	0.412	0.157	0.317	2	NA	NA	NA	NA	NA
1	1	NA	CC	GG	0.202	0.207	0.114	0.174333	0.948	0.823	0.794	0.855	0.372	0.372	0.09	0.278	1	NA	NA	intermediate	NA	NA
1	1	40.1	CT	GG	0.091	0.083	0.06	0.078	1.291	1.305	1.274	1.29	0.328	0.325	0.108	0.253667	2	NA	NA	high	NA	NA
1	1	NA	CT	AG	0.075	0.075	0.052	0.0673333	0.421	0.839	0.598	0.619333	0.383	0.393	0.223	0.333	2	T4N2M1	4	NA	POSITIVE	NA
1	2	20.1	CC	AG	0.186	0.181	0.116	0.161	1.465	1.322	1.717	1.50133	0.36	0.373	0.213	0.315333	NA	T4N2M0	3	high	POSITIVE	NA
1	2	15.7	CT	GG	0.157	0.158	0.173	0.162667	1.758	1.972	2.046	1.92533	0.345	0.32	0.23	0.298333	2	NA	NA	intermediate	NA	NA
1	1	32	CT	GG	0.157	0.148	0.146	0.150333	0.873	0.953	0.902	0.909333	0.421	0.417	0.286	0.374667	NA	NA	NA	NA	NA	NA
1	2	24.7	CC	AG	0.199	0.209	0.245	0.217667	1.762	1.201	1.479	1.48067	0.4	0.391	0.155	0.315333	1	T3N0M1	4	intermediate	NA	NA
1	1	22.6	CC	GG	0.098	0.096	0.065	0.0863333	1.073	1.097	1.112	1.094	0.472	0.52	0.438	0.476667	NA	NA	NA	NA	NA	NA
1	2	27.8	CC	AG	0.159	0.14	0.274	0.191	2.35	2.893	2.55	2.59767	0.396	0.39	0.348	0.378	1	NA	NA	NA	NA	NA
1	1	NA	CC	GG	0.061	0.059	0.064	0.0613333	1.333	1.306	1.269	1.30267	0.301	0.293	0.099	0.231	NA	T3N1M0	3	intermediate	NEGATIVE	NEGATIVE
1	2	NA	TT	AA	0.098	0.093	0.071	0.0873333	1.07	0.842	1.134	1.01533	0.341	0.362	0.163	0.288667	NA	NA	NA	NA	NA	NA
1	1	NA	CT	GG	0.151	0.14	0.091	0.127333	0.732	0.814	0.885	0.810333	0.339	0.351	0.142	0.277333	NA	NA	NA	NA	NA	NA
1	2	NA	CT	GG	0.12	0.122	0.069	0.103667	0.601	0.635	0.779	0.671667	0.216	0.215	0.134	0.188333	NA	T4N1MX	3	intermediate	NEGATIVE	POSITIVE
1	1	26.7	CT	AG	0.138	0.149	0.125	0.137333	0.313	0.422	0.417	0.384	0.404	0.434	0.212	0.35	NA	T4N2M0	3	LOW	NA	NA
1	1	17.6	CC	GG	0.145	0.152	0.075	0.124	2.54	1.954	2.184	2.226	0.439	0.415	0.178	0.344	1	NA	NA	NA	NA	NA
1	1	44.4	CC	GG	0.089	0.09	0.069	0.0826667	0.63	0.316	0.482	0.476	0.388	0.395	0.158	0.313667	1	T3N2M1	4	intermediate	POSITIVE	NEGATIVE
1	2	30.5	CT	GG	0.108	0.105	0.08	0.0976667	0.588	0.544	0.483	0.538333	0.219	0.221	0.087	0.175667	3	T3N2M1	4	intermediate	POSITIVE	NEGATIVE
1	2	33.3	CT	AG	0.081	0.083	0.085	0.083	0.515	0.558	0.753	0.608667	0.183	0.181	0.05	0.138	1	NA	NA	NA	NA	NA
1	2	26.8	CT	AG	0.11	0.11	0.059	0.093	0.555	0.487	0.704	0.582	0.292	0.317	0.075	0.228	NA	T3N0M0	2	intermediate	NEGATIVE	NEGATIVE
1	2	34.7	CT	AG	0.094	0.098	0.059	0.0836667	0.39	0.455	0.585	0.476667	0.176	0.185	0.066	0.142333	NA	NA	NA	NA	NA	NA
1	1	24.8	CC	GG	0.091	0.089	0.064	0.0813333	0.596	0.72	1.062	0.792667	0.225	0.228	0.051	0.168	1	NA	NA	NA	NA	NA
1	1	25.2	CT	GG	0.092	0.09	0.043	0.075	1.884	1.396	1.416	1.56533	0.3	0.287	0.113	0.233333	2	NA	NA	NA	NA	NA
1	1	26.8	CC	AA	0.117	0.114	0.09	0.107	0.386	0.407	0.572	0.455	0.366	0.411	0.121	0.299333	2	T4N2M1	4	intermediate	POSITIVE	POSITIVE
1	2	25.3	CT	AG	0.175	0.176	0.086	0.145667	0.541	0.416	0.285	0.414	0.525	0.568	0.103	0.398667	NA	T4N0M0	2	high	NEGATIVE	NEGATIVE
1	1	25.1	CC	GG	0.166	0.176	0.088	0.143333	3.203	2.505	2.711	2.80633	0.041	0.043	0.047	0.0436667	NA	NA	NA	NA	NA	NA
1	1	37.7	TT	AG	0.067	0.066	0.057	0.0633333	0.472	0.436	0.528	0.478667	0.329	0.306	0.069	0.234667	3	T3N1M1	4	NA	NA	NA
1	2	26	CT	GG	0.11	0.11	0.052	0.0906667	1.591	1.194	1.31	1.365	0.302	0.3	0.082	0.228	NA	NA	NA	NA	NA	NA
1	2	33.3	CT	GG	0.149	0.114	0.097	0.12	3.289	3.322	3.317	3.30933	0.045	0.051	0.049	0.0483333	NA	NA	NA	NA	NA	NA
1	2	18	CT	GG	0.075	0.076	0.045	0.0653333	1.379	0.974	1.267	1.20667	0.146	0.147	0.057	0.116667	3	NA	NA	HIGH	NA	NA
1	2	27.1	CT	AG	0.087	0.092	0.036	0.0716667	0.17	0.172	0.954	0.432	0.23	0.236	0.081	0.182333	NA	NA	NA	intermediate	NA	NA
1	1	27.8	CT	AA	0.15	0.142	0.055	0.115667	0.109	0.117	0.829	0.351667	0.255	0.264	0.164	0.227667	1	NA	NA	intermediate	NA	NA
1	1	32.3	CT	AG	0.218	0.237	0.083	0.179333	0.068	0.068	2.285	0.807	0.278	0.283	0.042	0.201	NA	NA	NA	NA	NA	NA
1	1	NA	TT	AA	0.182	0.167	0.064	0.137667	0.06	0.064	2.919	1.01433	0.094	0.094	0.046	0.078	1	NA	NA	INTERMEDIATE	NA	NA
1	2	28.7	TT	AG	0.077	0.082	0.045	0.068	0.102	0.092	1.837	0.677	0.16	0.163	0.056	0.126333	3	NA	NA	INTERMEDIATE	NA	NA
1	1	33.2	CT	GG	NA	NA	NA	NA	NA	NA	NA	NA	NA	NA	NA	NA	NA	T3N2MX	3	INTERMEDIATE	POSITIVE	POSITIVE
1	1	NA	TT	GG	NA	NA	NA	NA	NA	NA	NA	NA	NA	NA	NA	NA	NA	T3N0M0	2	INTERMEDIATE	NA	NA
1	2	26.5	CC	GG	0.09	0.084	0.041	0.0716667	0.087	0.079	0.719	0.295	0.142	0.16	0.061	0.121	2	T3N1M1	4	LOW	NEGATIVE	POSITIVE
1	1	37.7	CC	GG	0.123	0.126	0.044	0.0976667	0.087	0.079	1.195	0.453667	0.392	0.413	0.307	0.370667	3	NA	NA	INTERMEDIATE	NA	NA
1	2	25.3	CT	GG	0.159	0.15	0.041	0.116667	0.063	0.067	3.179	1.103	0.046	0.045	0.034	0.0416667	3	NA	NA	INTERMEDIATE	NA	NA
1	1	30.5	CC	GG	0.071	0.074	0.038	0.061	0.109	0.095	1.178	0.460667	0.376	0.397	0.055	0.276	3	T3N2M1	4	INTERMEDIATE	POSITIVE	POSITIVE
1	NA	NA	CC	AG	0.136	0.115	0.041	0.0973333	0.079	0.07	3.239	1.12933	0.048	0.046	0.037	0.0436667	3	T3N2M1	4	INTERMEDIATE	POSITIVE	NEGATIVE
1	2	28.7	TT	GG	0.121	0.135	0.038	0.098	0.066	0.07	0.55	0.228667	0.29	0.278	0.111	0.226333	NA	NA	NA	NA	NA	NA
1	1	32	TT	GG	0.213	0.21	0.066	0.163	0.138	0.134	1.919	0.730333	0.142	0.15	0.038	0.11	NA	NA	NA	NA	NA	NA
1	2	24.6	CC	GG	0.095	0.095	0.044	0.078	0.137	0.131	1.478	0.582	0.227	0.224	0.099	0.183333	NA	T3N1MX	3	intermediate	POSITIVE	POSITIVE
1	NA	NA	CC	AG	0.128	0.126	0.07	0.108	0.093	0.088	1.031	0.404	0.269	0.324	0.087	0.226667	1	NA	NA	high	POSITIVE	POSITIVE
1	1	23.8	TT	GG	0.083	0.084	0.564	0.243667	0.099	0.094	2.102	0.765	0.316	0.301	0.047	0.221333	1	NA	NA	NA	NA	NA
1	2	NA	TT	GG	0.181	0.184	0.046	0.137	0.208	0.203	2.844	1.085	0.052	0.049	0.028	0.043	NA	T2N2MX	3	intermediate	NEGATIVE	NEGATIVE
1	1	26.4	TT	GG	0.077	0.071	0.04	0.0626667	0.079	0.08	0.667	0.275333	0.307	0.288	0.12	0.238333	NA	T3N0MX	2	intermediate	NEGATIVE	NEGATIVE
1	2	34	CC	AA	0.096	0.093	0.057	0.082	0.065	0.066	0.906	0.345667	0.463	0.448	0.159	0.356667	1	NA	NA	intermediate	NA	NA
1	2	18.2	CC	GG	0.176	0.164	0.102	0.147333	0.071	0.068	1.502	0.547	0.194	0.176	0.115	0.161667	1	NA	NA	intermediate	NA	NA
1	2	38.1	CT	GG	0.112	0.106	0.129	0.115667	0.083	0.099	1.193	0.458333	0.239	0.264	0.187	0.23	NA	T2N2M0	3	intermediate	NEGATIVE	NEGATIVE
1	2	31.2	CC	AG	0.145	0.216	0.149	0.17	0.124	0.126	0.887	0.379	0.715	0.607	0.45	0.590667	1	NA	NA	intermediate	NA	NA
1	1	NA	CC	GG	0.238	0.224	0.226	0.229333	0.087	0.082	1.846	0.671667	0.728	0.736	0.385	0.616333	3	NA	NA	poor	NA	NA
1	1	35.4	CT	AG	0.117	0.116	0.155	0.129333	0.133	0.115	1.239	0.495667	0.283	0.255	0.086	0.208	1	NA	NA	intermediate	NA	NA
1	1	45.3	CC	GG	0.095	0.096	0.05	0.0803333	0.156	0.199	0.891	0.415333	0.27	0.255	0.168	0.231	3	NA	NA	low	NA	NA
1	2	29.8	TT	GG	0.096	0.105	0.073	0.0913333	0.066	0.075	1.224	0.455	0.192	0.188	0.177	0.185667	NA	T3N1M0	3	low	NEGATIVE	NEGATIVE
1	1	28.5	CC	GG	0.117	0.12	0.126	0.121	0.087	0.099	1.983	0.723	0.292	0.281	0.213	0.262	NA	T2N1MX	3	low	NEGATIVE	NEGATIVE
1	1	33.7	CT	AG	0.13	0.126	0.097	0.117667	0.135	0.143	0.457	0.245	0.293	0.287	0.224	0.268	2	NA	NA	low	NA	NA
1	1	24.7	CC	GG	0.107	0.11	0.106	0.107667	0.113	0.123	1.036	0.424	0.62	0.592	0.449	0.553667	2	NA	NA	high	NA	NA
1	1	27.3	CT	GG	0.292	0.296	0.362	0.316667	0.099	0.086	1.458	0.547667	0.35	0.364	0.256	0.323333	NA	T3N1MX	3	low	NEGATIVE	NEGATIVE
1	2	26.8	CC	AG	0.191	0.194	0.192	0.192333	0.205	0.206	0.957	0.456	0.448	0.418	0.379	0.415	3	NA	NA	low	NA	NA
1	2	NA	CC	AG	0.197	0.199	0.398	0.264667	0.179	0.195	2.099	0.824333	0.475	0.43	0.204	0.369667	2	NA	NA	low	NA	NA
1	2	30.1	CT	GG	0.152	0.168	0.152	0.157333	0.105	0.102	1.295	0.500667	0.261	0.273	0.16	0.231333	NA	NA	NA	NA	NA	NA
1	2	NA	CT	GG	0.167	0.173	0.152	0.164	0.118	0.115	0.492	0.241667	0.509	0.491	0.252	0.417333	NA	T2N0MX	1	low	NEGATIVE	NEGATIVE
1	2	NA	CC	GG	0.212	0.211	0.146	0.189667	0.077	0.071	2.219	0.789	0.335	0.357	0.103	0.265	NA	T3N2M0	3	high	NEGATIVE	NEGATIVE
1	1	35.1	CC	GG	0.214	0.227	0.086	0.175667	0.233	0.159	1.061	0.484333	0.436	0.448	0.41	0.431333	NA	T4N2MX	3	low	POSITIVE	NEGATIVE
1	1	27.3	CT	AG	0.145	0.147	0.201	0.164333	0.092	0.101	0.846	0.346333	0.576	0.483	0.153	0.404	3	T4N1M1	4	low	POSITIVE	POSITIVE
1	2	28.7	CC	AG	0.126	0.122	0.189	0.145667	0.124	0.157	1.046	0.442333	0.293	0.277	0.184	0.251333	NA	T3N2M0	3	intermediate	POSITIVE	NEGATIVE
1	1	40.1	CT	AG	0.095	0.087	0.086	0.0893333	0.12	0.113	1.183	0.472	0.081	0.077	0.045	0.0676667	3	T3N1M1	4	intermediate	POSITIVE	POSITIVE
1	1	27	CT	GG	0.111	0.116	0.049	0.092	0.051	0.053	2.137	0.747	0.481	0.443	0.377	0.433667	3	NA	NA	high	NA	NA
1	2	31.7	CC	GG	0.102	0.105	0.12	0.109	0.13	0.11	1.522	0.587333	0.64	0.631	0.474	0.581667	2	NA	NA	NA	NA	NA
1	2	32	CC	GG	0.335	0.339	0.223	0.299	0.366	0.363	0.437	0.388667	0.144	0.119	0.141	0.134667	NA	T3N0M0	2	NA	NEGATIVE	NEGATIVE
1	1	21.2	CC	GG	0.042	0.044	0.042	0.0426667	0.996	1.044	1.184	1.07467	0.131	0.171	0.374	0.225333	NA	NA	NA	NA	NA	NA
1	2	38.9	CT	GG	0.105	0.113	0.103	0.107	1.206	1.094	0.503	0.934333	0.229	0.24	0.251	0.24	3	NA	NA	intermediate	NA	NA
1	1	30.1	CT	GG	0.101	0.107	0.1	0.102667	0.628	0.684	0.572	0.628	0.16	0.15	0.454	0.254667	1	NA	NA	intermediate	NA	NA
1	2	23.6	CT	GG	0.189	0.175	0.197	0.187	1.368	1.333	1.409	1.37	0.608	0.638	0.401	0.549	1	NA	NA	intermediate	NA	NA
1	2	24.2	CT	GG	0.389	0.399	0.425	0.404333	0.938	0.997	1.19	1.04167	0.632	0.6	0.412	0.548	2	T3N2M1	4	intermediate	POSITIVE	POSITIVE
1	1	30.7	CT	GG	0.181	0.173	0.186	0.18	2.651	2.73	3.08	2.82033	0.298	0.321	0.226	0.281667	NA	NA	NA	NA	NA	NA
1	2	22.8	CT	AG	0.04	0.041	0.042	0.041	1.034	1.037	1.098	1.05633	0.39	0.384	0.385	0.386333	2	NA	NA	intermediate	NA	NA
1	2	26.2	CT	GG	0.061	0.064	0.055	0.06	1.362	1.335	1.896	1.531	0.243	0.26	0.257	0.253333	2	NA	NA	intermediate	NA	NA
1	1	33.1	CT	GG	NA	NA	NA	NA	NA	NA	NA	NA	NA	NA	NA	NA	NA	T3N0M0	2	intermediate	POSITIVE	NEGATIVE
1	1	25.7	CC	GG	NA	NA	NA	NA	NA	NA	NA	NA	NA	NA	NA	NA	NA	T3N1MX	3	intermediate	POSITIVE	NEGATIVE
1	1	29.9	CC	AG	0.12	0.154	0.148	0.140667	0.418	0.426	0.546	0.463333	0.181	0.179	0.241	0.200333	NA	T4N1M0	3	intermediate	NEGATIVE	NEGATIVE
1	1	26	CT	GG	0.196	0.212	0.157	0.188333	1.503	1.507	1.735	1.58167	0.46	0.443	0.253	0.385333	3	NA	NA	intermediate	NA	NA
1	2	28.1	CC	GG	0.092	0.085	0.082	0.0863333	1.584	1.639	1.677	1.63333	0.399	0.422	0.269	0.363333	1	NA	NA	NA	NA	NA
1	2	30.8	CT	AG	0.108	0.103	0.105	0.105333	1.194	1.266	1.358	1.27267	0.115	0.124	0.242	0.160333	NA	NA	NA	intermediate	NA	NA
1	2	21.2	CT	GG	0.117	0.122	0.129	0.122667	1.146	1.133	1.403	1.22733	0.212	0.211	0.194	0.205667	1	T3N0MX	2	intermediate	NEGATIVE	NEGATIVE
1	2	23.8	CC	GG	0.058	0.063	0.054	0.0583333	1.617	1.75	1.818	1.72833	0.314	0.311	0.143	0.256	NA	T1N1MX	3	high	NEGATIVE	POSITIVE
1	1	25.4	CT	GG	0.057	0.057	0.054	0.056	1.246	1.342	1.836	1.47467	0.406	0.418	0.177	0.333667	3	NA	NA	NA	NA	NA
1	2	27.5	CT	GG	0.072	0.071	0.07	0.071	0.363	0.408	0.494	0.421667	0.488	0.487	0.276	0.417	NA	T3N2MX	3	intermediate	NEGATIVE	NEGATIVE
1	2	25.7	CT	GG	0.118	0.147	0.147	0.137333	0.856	0.879	1.039	0.924667	0.186	0.188	0.112	0.162	NA	T4N1MX	3	high	NA	NA
1	1	49.1	CT	GG	0.065	0.064	0.065	0.0646667	0.429	0.448	0.463	0.446667	0.445	0.459	0.234	0.379333	2	T4N1M1	4	low	NA	NA
1	1	NA	CT	AA	0.098	0.111	0.112	0.107	1.323	1.471	1.48	1.42467	0.336	0.345	0.16	0.280333	2	T4N1M1	4	intermediate	POSITIVE	POSITIVE
1	1	33.8	CT	GG	0.1	0.1	0.104	0.101333	1.324	1.286	1.396	1.33533	0.642	0.616	0.077	0.445	3	NA	NA	low	NA	NA
1	1	23.2	CT	AG	0.071	0.073	0.072	0.072	1.116	1.233	1.004	1.11767	0.493	0.498	0.286	0.425667	2	T4N1M1	4	intermediate	NEGATIVE	NEGATIVE
1	1	33.9	CT	GG	0.223	0.216	0.212	0.217	2.091	2.199	2.296	2.19533	0.433	0.4	0.177	0.336667	3	NA	NA	NA	NA	NA
1	1	25.9	CT	AA	0.059	0.062	0.06	0.0603333	0.573	0.614	0.672	0.619667	0.71	0.774	0.374	0.619333	3	T4N2M1	4	intermediate	POSITIVE	NEGATIVE
1	1	23.5	CC	GG	0.198	0.174	0.265	0.212333	1.095	1.187	1.365	1.21567	0.409	0.422	0.3	0.377	NA	NA	NA	NA	NA	NA
1	2	24	CC	GG	0.051	0.042	0.048	0.047	1.152	1.144	1.357	1.21767	0.562	0.506	0.243	0.437	NA	NA	NA	NA	NA	NA
1	2	26.2	CC	GG	0.192	0.185	0.179	0.185333	0.315	0.317	0.347	0.326333	0.325	0.323	0.14	0.262667	NA	T3N1M0	3	high	negative	negative
1	2	26.8	CC	AG	0.116	0.128	0.124	0.122667	1.28	1.268	1.423	1.32367	0.518	0.476	0.24	0.411333	NA	T2N0M0	1	intermediate	negative	negative
1	2	25.3	CC	GG	0.105	0.145	0.095	0.115	1.333	1.302	1.45	1.36167	0.376	0.388	0.214	0.326	NA	T3N1M0	3	intermediate	negative	negative
1	1	21.8	CC	AG	0.104	0.175	0.14	0.139667	1.371	1.493	1.772	1.54533	0.407	0.407	0.194	0.336	2	T3N0M1	2	LOW	NA	NA
1	1	31.6	CC	AG	0.067	0.055	0.068	0.0633333	0.966	0.994	1.075	1.01167	0.522	0.493	0.14	0.385	1	NA	NA	NA	NA	NA
1	1	31.6	TT	AG	0.11	0.101	0.099	0.103333	0.788	0.78	0.769	0.779	0.329	0.32	0.07	0.239667	3	T3N0M1	4	intermediate	NEGATIVE	NEGATIVE
1	2	32.9	CT	AG	0.042	0.047	0.038	0.0423333	0.491	0.482	0.571	0.514667	0.362	0.404	0.285	0.350333	3	T3N2M1	4	intermediate	NEGATIVE	POSITIVE
1	1	29.4	CC	GG	0.111	0.14	0.127	0.126	1.07	1.035	1.337	1.14733	0.806	0.733	0.337	0.625333	NA	T4N0M0	2	intermediate	negative	negative
1	2	22	CT	AA	0.068	0.067	0.07	0.0683333	1.489	1.552	1.629	1.55667	0.379	0.42	0.324	0.374333	NA	T2N1M0	3	LOW	NA	NA
1	2	24.4	CT	AG	0.096	0.104	0.096	0.0986667	1.313	1.348	1.52	1.39367	0.423	0.421	0.272	0.372	1	NA	NA	NA	NA	NA
1	2	23.2	CC	AG	0.125	0.114	0.109	0.116	1.692	1.678	1.787	1.719	0.478	0.431	0.191	0.366667	3	NA	NA	NA	NA	NA
1	2	29.1	CT	AG	0.075	0.087	0.09	0.084	2.39	2.375	2.41	2.39167	0.179	0.182	0.192	0.184333	1	NA	NA	NA	NA	NA
1	2	18.3	CC	AG	0.126	0.13	0.115	0.123667	3.497	3.47	3.495	3.48733	0.263	0.267	0.274	0.268	3	T3N1M1	4	intermediate	NEGATIVE	POSITIVE
1	2	30.1	CC	AG	0.058	0.059	0.057	0.058	3.211	3.222	3.247	3.22667	0.151	0.146	0.153	0.15	NA	T4N0MX	2	HIGH	NA	NA
1	2	24.9	CT	AG	0.065	0.069	0.073	0.069	3.239	3.209	3.223	3.22367	0.335	0.335	0.327	0.332333	NA	T3N2MX	3	intermediate	NEGATIVE	NEGATIVE
1	1	27.2	CT	AG	0.193	0.194	0.152	0.179667	3.377	3.364	3.311	3.35067	0.204	0.225	0.225	0.218	NA	T4N2M0	3	intermediate	NA	NA
1	1	36.2	CC	AG	0.066	0.081	0.085	0.0773333	2.876	2.758	2.708	2.78067	0.362	0.316	0.346	0.341333	2	T3N0M0	2	intermediate	negative	negative
1	1	NA	CC	AG	0.222	0.161	0.179	0.187333	2.049	2.184	2.099	2.11067	0.535	0.568	0.563	0.555333	3	T4N1M1	4	intermediate	POSITIVE	negative
1	1	26	CT	GG	0.103	0.102	0.135	0.113333	2.66	2.703	2.785	2.716	0.279	0.274	0.277	0.276667	NA	T3N1MX	2	HIGH	POSITIVE	negative
1	2	17.6	CT	GG	0.164	0.181	0.178	0.174333	3.361	3.387	3.334	3.36067	0.134	0.14	0.141	0.138333	3	NA	NA	NA	NA	NA
1	2	25	CC	GG	0.084	0.087	0.09	0.087	3.386	3.385	3.4	3.39033	0.124	0.133	0.124	0.127	1	T3N2M1	4	intermediate	NA	NA
0	1	24.0238	CT	AG	0.25	0.28	0.265	0.265	1.105	1.085	1.095	1.095	0.433	0.424	0.4285	0.4285	NA	NA	NA	NA	NA	NA
0	1	28.2284	CC	AG	0.086	0.078	0.082	0.082	0.883	0.896	0.8895	0.8895	0.169	0.174	0.1715	0.1715	NA	NA	NA	NA	NA	NA
0	1	33.2986	CC	GG	0.088	0.085	0.0865	0.0865	1.07	1.106	1.088	1.088	0.229	0.239	0.234	0.234	NA	NA	NA	NA	NA	NA
0	2	30.7942	TT	AA	0.378	0.378	0.378	0.378	2.619	0.841	1.73	1.73	0.333	0.301	0.317	0.317	NA	NA	NA	NA	NA	NA
0	1	30.8594	CT	GG	0.137	0.124	0.1305	0.1305	0.79	0.789	0.7895	0.7895	0.288	0.301	0.2945	0.2945	NA	NA	NA	NA	NA	NA
0	1	35.1562	CT	GG	0.168	0.08	0.124	0.124	0.853	0.875	0.864	0.864	0.268	0.271	0.2695	0.2695	NA	NA	NA	NA	NA	NA
0	2	25.3815	CT	AG	0.182	0.15	0.166	0.166	0.872	0.89	0.881	0.881	0.218	0.18	0.199	0.199	NA	NA	NA	NA	NA	NA
0	2	24.2215	CT	AG	0.057	0.054	0.0555	0.0555	1.185	1.177	1.181	1.181	0.116	0.112	0.114	0.114	NA	NA	NA	NA	NA	NA
0	1	28.8889	CC	AG	0.357	0.275	0.316	0.316	0.546	0.52	0.533	0.533	0.304	0.314	0.309	0.309	NA	NA	NA	NA	NA	NA
0	1	28.3447	CT	AG	0.063	0.065	0.064	0.064	1.652	1.68	1.666	1.666	0.155	0.154	0.1545	0.1545	NA	NA	NA	NA	NA	NA
0	1	30.4867	CT	GG	0.064	0.063	0.0635	0.0635	1.9	2.036	1.968	1.968	0.105	0.105	0.105	0.105	NA	NA	NA	NA	NA	NA
0	2	28.3951	CT	AG	0.209	0.191	0.2	0.2	0.892	0.944	0.918	0.918	0.208	0.217	0.2125	0.2125	NA	NA	NA	NA	NA	NA
0	2	27.5556	TT	GG	0.275	0.244	0.2595	0.2595	0.525	0.517	0.521	0.521	0.24	0.231	0.2355	0.2355	NA	NA	NA	NA	NA	NA
0	2	20.202	CC	GG	0.109	0.098	0.1035	0.1035	1.151	1.136	1.1435	1.1435	0.176	0.188	0.182	0.182	NA	NA	NA	NA	NA	NA
0	1	29.5159	CC	GG	0.1	0.102	0.101	0.101	0.806	0.818	0.812	0.812	0.175	0.178	0.1765	0.1765	NA	NA	NA	NA	NA	NA
0	1	27.0552	CT	GG	0.083	0.074	0.0785	0.0785	0.915	0.957	0.936	0.936	0.16	0.143	0.1515	0.1515	NA	NA	NA	NA	NA	NA
0	1	31.6242	CT	GG	0.074	0.076	0.075	0.075	1.875	1.87	1.8725	1.8725	0.098	0.099	0.0985	0.0985	NA	NA	NA	NA	NA	NA
0	2	26.7299	CC	AG	0.05	0.051	0.0505	0.0505	0.923	0.787	0.855	0.855	0.072	0.079	0.0755	0.0755	NA	NA	NA	NA	NA	NA
0	1	41.744	CT	AG	0.046	0.047	0.0465	0.0465	1.462	1.511	1.4865	1.4865	0.065	0.066	0.0655	0.0655	NA	NA	NA	NA	NA	NA
0	2	24.6755	CC	GG	0.078	0.076	0.077	0.077	2.305	2.507	2.406	2.406	0.119	0.112	0.1155	0.1155	NA	NA	NA	NA	NA	NA
0	2	25.2595	CC	GG	0.179	0.184	0.1815	0.1815	0.439	0.411	0.425	0.425	0.248	0.238	0.243	0.243	NA	NA	NA	NA	NA	NA
0	2	27.9947	CC	AG	0.144	0.155	0.1495	0.1495	1.127	1.11	1.1185	1.1185	0.196	0.165	0.1805	0.1805	NA	NA	NA	NA	NA	NA
0	2	29.0006	CC	GG	0.145	0.138	0.1415	0.1415	1.064	1.03	1.047	1.047	0.209	0.2	0.2045	0.2045	NA	NA	NA	NA	NA	NA
0	1	29.1363	CT	GG	0.066	0.063	0.0645	0.0645	0.711	0.703	0.707	0.707	0.124	0.119	0.1215	0.1215	NA	NA	NA	NA	NA	NA
0	1	33.2479	CC	GG	1.582	0.47	1.026	1.026	0.74	0.743	0.7415	0.7415	0.308	0.344	0.326	0.326	NA	NA	NA	NA	NA	NA
0	2	40.0949	TT	AG	0.054	0.054	0.054	0.054	1.486	1.414	1.45	1.45	0.072	0.078	0.075	0.075	NA	NA	NA	NA	NA	NA
0	1	27.6888	CC	GG	0.09	0.09	0.09	0.09	1.058	1.135	1.0965	1.0965	0.185	0.188	0.1865	0.1865	NA	NA	NA	NA	NA	NA
0	1	24.2187	CT	GG	0.141	0.131	0.136	0.136	0.766	0.702	0.734	0.734	0.222	0.188	0.205	0.205	NA	NA	NA	NA	NA	NA
0	1	23.1834	CC	GG	0.059	0.053	0.056	0.056	0.831	0.844	0.8375	0.8375	0.108	0.125	0.1165	0.1165	NA	NA	NA	NA	NA	NA
0	1	32.4354	CC	GG	0.117	0.113	0.115	0.115	0.682	0.674	0.678	0.678	0.214	0.216	0.215	0.215	NA	NA	NA	NA	NA	NA
0	1	25.3906	CT	GG	0.209	0.188	0.1985	0.1985	0.802	0.794	0.798	0.798	0.249	0.258	0.2535	0.2535	NA	NA	NA	NA	NA	NA
0	1	27.268	TT	AA	0.144	0.131	0.1375	0.1375	0.436	0.439	0.4375	0.4375	0.227	0.188	0.2075	0.2075	NA	NA	NA	NA	NA	NA
0	1	27.1	CC	GG	0.117	0.118	0.1175	0.1175	0.627	0.636	0.6315	0.6315	0.2	0.181	0.1905	0.1905	NA	NA	NA	NA	NA	NA
0	1	36.3	CC	GG	0.101	0.098	0.0995	0.0995	0.757	0.72	0.7385	0.7385	0.171	0.166	0.1685	0.1685	NA	NA	NA	NA	NA	NA
0	2	24.5	CT	GG	0.167	0.141	0.154	0.154	1.154	1.148	1.151	1.151	0.21	0.209	0.2095	0.2095	NA	NA	NA	NA	NA	NA
0	1	32.5	CC	GG	0.072	0.062	0.067	0.067	0.62	0.624	0.622	0.622	0.229	0.231	0.23	0.23	NA	NA	NA	NA	NA	NA
0	2	27.3	CC	GG	0.142	0.13	0.136	0.136	0.894	0.926	0.91	0.91	0.252	0.245	0.2485	0.2485	NA	NA	NA	NA	NA	NA
0	2	27.8	CC	AG	0.133	0.125	0.129	0.129	1.037	0.867	0.952	0.952	0.187	0.192	0.1895	0.1895	NA	NA	NA	NA	NA	NA
0	1	31.6	CT	GG	0.058	0.064	0.061	0.061	0.538	0.586	0.562	0.562	0.101	0.097	0.099	0.099	NA	NA	NA	NA	NA	NA
0	1	31.2	CC	AG	0.051	0.055	0.053	0.053	0.342	0.302	0.322	0.322	0.184	0.187	0.1855	0.1855	NA	NA	NA	NA	NA	NA
0	1	22.7	CT	GG	0.058	0.061	0.0595	0.0595	0.37	0.371	0.3705	0.3705	0.098	0.099	0.0985	0.0985	NA	NA	NA	NA	NA	NA
0	2	33	CC	GG	0.071	0.054	0.0625	0.0625	0.417	0.464	0.4405	0.4405	0.08	0.078	0.079	0.079	NA	NA	NA	NA	NA	NA
0	1	35.4	CC	GG	0.056	0.056	0.056	0.056	0.737	0.731	0.734	0.734	0.067	0.069	0.068	0.068	NA	NA	NA	NA	NA	NA
0	1	30.8596	TT	AG	0.07	0.073	0.0715	0.0715	0.309	0.296	0.3025	0.3025	0.156	0.165	0.1605	0.1605	NA	NA	NA	NA	NA	NA
0	2	27.102	CT	AG	0.156	0.155	0.1555	0.1555	0.294	0.305	0.2995	0.2995	0.289	0.292	0.2905	0.2905	NA	NA	NA	NA	NA	NA
0	2	22.0195	CC	AG	0.146	0.17	0.158	0.158	0.587	0.591	0.589	0.589	0.269	0.239	0.254	0.254	NA	NA	NA	NA	NA	NA
0	1	36.1604	CC	AG	0.07	0.068	0.069	0.069	0.59	0.565	0.5775	0.5775	0.106	0.104	0.105	0.105	NA	NA	NA	NA	NA	NA
0	2	25.42	CC	AG	0.054	0.049	0.0515	0.0515	0.503	0.488	0.4955	0.4955	0.078	0.073	0.0755	0.0755	NA	NA	NA	NA	NA	NA
0	2	31.9559	CT	GG	0.057	0.06	0.0585	0.0585	0.295	0.317	0.306	0.306	0.136	0.129	0.1325	0.1325	NA	NA	NA	NA	NA	NA
0	2	39.8437	CT	AG	0.053	0.053	0.053	0.053	0.225	0.236	0.2305	0.2305	0.083	0.083	0.083	0.083	NA	NA	NA	NA	NA	NA
0	2	25.0593	CC	AG	0.19	0.23	0.21	0.21	0.714	0.696	0.705	0.705	0.354	0.401	0.3775	0.3775	NA	NA	NA	NA	NA	NA
0	1	24.1672	CT	AG	0.078	0.071	0.0745	0.0745	0.562	0.565	0.5635	0.5635	0.197	0.198	0.1975	0.1975	NA	NA	NA	NA	NA	NA
0	1	32.039	CC	AG	0.085	0.087	0.086	0.086	0.234	0.216	0.225	0.225	0.209	0.189	0.199	0.199	NA	NA	NA	NA	NA	NA
0	1	37.9472	CT	GG	0.049	0.052	0.0505	0.0505	0.597	0.583	0.59	0.59	0.071	0.069	0.07	0.07	NA	NA	NA	NA	NA	NA
0	N693	NA	CC	GG	0.645	0.745	0.695	0.695	0.432	0.403	0.4175	0.4175	0.46	0.512	0.486	0.486	NA	NA	NA	NA	NA	NA
0	N702	NA	CT	AA	0.098	0.099	0.0985	0.0985	0.331	0.286	0.3085	0.3085	0.309	0.296	0.3025	0.3025	NA	NA	NA	NA	NA	NA
0	N715	NA	CC	AG	0.654	0.575	0.6145	0.6145	0.309	0.276	0.2925	0.2925	0.546	0.578	0.562	0.562	NA	NA	NA	NA	NA	NA
0	1	25.6	CC	AA	0.108	0.117	0.1125	0.1125	1.259	1.227	1.243	1.243	0.299	0.294	0.2965	0.2965	NA	NA	NA	NA	NA	NA
0	1	26.8	CC	GG	0.274	0.284	0.279	0.279	0.676	0.633	0.6545	0.6545	0.41	0.399	0.4045	0.4045	NA	NA	NA	NA	NA	NA
0	1	NA	CC	GG	0.149	0.091	0.12	0.12	0.198	0.21	0.204	0.204	0.309	0.265	0.287	0.287	NA	NA	NA	NA	NA	NA
0	2	32.3	CC	AG	0.195	0.228	0.2115	0.2115	0.193	0.181	0.187	0.187	0.25	0.264	0.257	0.257	NA	NA	NA	NA	NA	NA
0	1	21.1	CC	AG	0.241	0.267	0.254	0.254	0.347	0.343	0.345	0.345	0.418	0.443	0.4305	0.4305	NA	NA	NA	NA	NA	NA
0	1	24.8	CT	AG	0.451	0.437	0.444	0.444	0.16	0.153	0.1565	0.1565	1.152	0.745	0.9485	0.9485	NA	NA	NA	NA	NA	NA
0	1	20.5	CT	GG	0.745	0.709	0.727	0.727	0.34	0.38	0.36	0.36	0.382	0.351	0.3665	0.3665	NA	NA	NA	NA	NA	NA
0	1	25.9	TT	AA	0.19	0.188	0.189	0.189	0.423	0.41	0.4165	0.4165	0.265	0.477	0.371	0.371	NA	NA	NA	NA	NA	NA
0	1	36	CC	AG	0.39	0.38	0.385	0.385	0.187	0.19	0.1885	0.1885	0.474	0.486	0.48	0.48	NA	NA	NA	NA	NA	NA
0	2	29.4	CC	AG	0.167	0.162	0.1645	0.1645	0.307	0.287	0.297	0.297	0.186	0.18	0.183	0.183	NA	NA	NA	NA	NA	NA
0	1	31.6	CC	GG	0.306	0.283	0.2945	0.2945	0.584	0.563	0.5735	0.5735	0.362	0.335	0.3485	0.3485	NA	NA	NA	NA	NA	NA
0	1	NA	CC	GG	0.413	0.429	0.421	0.421	0.344	0.372	0.358	0.358	0.446	0.466	0.456	0.456	NA	NA	NA	NA	NA	NA
0	1	28.4	CC	GG	0.253	0.244	0.2485	0.2485	0.869	0.879	0.874	0.874	0.412	0.392	0.402	0.402	NA	NA	NA	NA	NA	NA
0	2	26.7	CC	GG	0.181	0.2	0.1905	0.1905	0.522	0.559	0.5405	0.5405	0.319	0.338	0.3285	0.3285	NA	NA	NA	NA	NA	NA
0	2	33.7	CC	GG	0.287	0.289	0.288	0.288	1.302	1.324	1.313	1.313	0.325	0.304	0.3145	0.3145	NA	NA	NA	NA	NA	NA
0	1	27.9	CC	GG	0.132	0.223	0.1775	0.1775	0.968	1.002	0.985	0.985	0.327	0.326	0.3265	0.3265	NA	NA	NA	NA	NA	NA
0	2	24.2	TT	GG	1.33	1.51	1.42	1.42	0.518	0.546	0.532	0.532	0.592	0.582	0.587	0.587	NA	NA	NA	NA	NA	NA
0	1	36.6	CT	GG	0.093	0.095	0.094	0.094	3.01	3.04	3.025	3.025	0.268	0.259	0.2635	0.2635	NA	NA	NA	NA	NA	NA
0	2	28.4	TT	GG	0.15	0.141	0.1455	0.1455	0.986	1.008	0.997	0.997	0.406	0.367	0.3865	0.3865	NA	NA	NA	NA	NA	NA
0	1	32	CT	AG	0.135	0.142	0.1385	0.1385	1.305	1.33	1.3175	1.3175	0.798	0.794	0.796	0.796	NA	NA	NA	NA	NA	NA
0	2	27.4	CT	GG	0.885	0.961	0.923	0.923	1.825	1.809	1.817	1.817	0.667	0.621	0.644	0.644	NA	NA	NA	NA	NA	NA
0	2	33.5	TT	AG	0.942	0.938	0.94	0.94	0.769	0.768	0.7685	0.7685	0.434	0.422	0.428	0.428	NA	NA	NA	NA	NA	NA
0	1	NA	CT	AG	0.253	0.235	0.244	0.244	0.765	0.72	0.7425	0.7425	0.385	0.346	0.3655	0.3655	NA	NA	NA	NA	NA	NA
0	1	29.9	CC	GG	1.382	1.343	1.3625	1.3625	0.609	0.608	0.6085	0.6085	0.758	0.739	0.7485	0.7485	NA	NA	NA	NA	NA	NA
0	1	34.3	TT	AG	0.134	0.12	0.127	0.127	0.454	0.488	0.471	0.471	0.231	0.215	0.223	0.223	NA	NA	NA	NA	NA	NA
0	1	37.6	CT	AG	0.071	0.075	0.073	0.073	0.637	0.686	0.6615	0.6615	0.265	0.268	0.2665	0.2665	NA	NA	NA	NA	NA	NA
0	1	27.6	CT	GG	0.299	0.286	0.2925	0.2925	0.926	0.928	0.927	0.927	0.604	0.534	0.569	0.569	NA	NA	NA	NA	NA	NA
0	1	32.8	CT	AG	0.164	0.165	0.1645	0.1645	1.956	1.93	1.943	1.943	0.454	0.431	0.4425	0.4425	NA	NA	NA	NA	NA	NA
0	1	31.2	CC	GG	0.137	0.117	0.127	0.127	3.196	3.169	3.1825	3.1825	0.362	0.34	0.351	0.351	NA	NA	NA	NA	NA	NA
0	1	34.1	CT	AA	0.237	0.242	0.2395	0.2395	1.041	1.009	1.025	1.025	0.468	0.427	0.4475	0.4475	NA	NA	NA	NA	NA	NA
0	1	27.2	CC	GG	0.218	0.218	0.218	0.218	0.372	0.383	0.3775	0.3775	0.564	0.595	0.5795	0.5795	NA	NA	NA	NA	NA	NA
0	1	NA	CT	AA	0.182	0.175	0.1785	0.1785	1.137	1.23	1.1835	1.1835	0.448	0.438	0.443	0.443	NA	NA	NA	NA	NA	NA
0	1	32	CC	GG	0.266	0.258	0.262	0.262	2.148	2.289	2.2185	2.2185	0.45	0.411	0.4305	0.4305	NA	NA	NA	NA	NA	NA
0	1	24.5243	CT	AG	0.243	0.25	0.2465	0.2465	1.883	1.871	1.877	1.877	0.298	0.307	0.3025	0.3025	NA	NA	NA	NA	NA	NA
0	2	26.1752	CC	GG	0.173	0.189	0.181	0.181	1.768	1.72	1.744	1.744	0.401	0.386	0.3935	0.3935	NA	NA	NA	NA	NA	NA
0	2	27.8852	CT	AG	0.134	0.139	0.1365	0.1365	0.604	0.58	0.592	0.592	0.279	0.307	0.293	0.293	NA	NA	NA	NA	NA	NA
0	2	32.0312	CC	AG	0.215	0.216	0.2155	0.2155	0.619	0.625	0.622	0.622	0.366	0.367	0.3665	0.3665	NA	NA	NA	NA	NA	NA
0	2	28.4082	CT	GG	0.104	0.115	0.1095	0.1095	0.406	0.415	0.4105	0.4105	0.166	0.156	0.161	0.161	NA	NA	NA	NA	NA	NA
0	1	32.0204	CT	GG	0.161	0.154	0.1575	0.1575	1.124	1.084	1.104	1.104	0.496	0.511	0.5035	0.5035	NA	NA	NA	NA	NA	NA
0	1	28.5156	TT	GG	0.055	0.055	0.055	0.055	2.38	2.358	2.369	2.369	0.065	0.062	0.0635	0.0635	NA	NA	NA	NA	NA	NA
0	2	25.9701	CC	GG	0.326	0.331	0.3285	0.3285	1.092	1.121	1.1065	1.1065	0.355	0.33	0.3425	0.3425	NA	NA	NA	NA	NA	NA
0	1	29.6665	CT	GG	0.279	0.272	0.2755	0.2755	0.724	0.741	0.7325	0.7325	0.234	0.213	0.2235	0.2235	NA	NA	NA	NA	NA	NA
0	1	30.4878	CC	GG	0.196	0.214	0.205	0.205	0.97	0.985	0.9775	0.9775	0.539	0.514	0.5265	0.5265	NA	NA	NA	NA	NA	NA
0	1	21.0937	CT	GG	0.125	0.106	0.1155	0.1155	0.656	0.653	0.6545	0.6545	0.547	0.56	0.5535	0.5535	NA	NA	NA	NA	NA	NA
0	2	25.9107	CT	GG	0.915	1.037	0.976	0.976	0.292	0.292	0.292	0.292	0.339	0.325	0.332	0.332	NA	NA	NA	NA	NA	NA
0	1	35.2	CT	GG	0.111	0.1	0.1055	0.1055	0.832	0.895	0.8635	0.8635	0.274	0.245	0.2595	0.2595	NA	NA	NA	NA	NA	NA
0	2	35.2	TT	AA	0.137	0.135	0.136	0.136	0.45	0.469	0.4595	0.4595	0.239	0.227	0.233	0.233	NA	NA	NA	NA	NA	NA
0	1	50	CC	GG	0.14	0.142	0.141	0.141	1.329	1.279	1.304	1.304	0.428	0.411	0.4195	0.4195	NA	NA	NA	NA	NA	NA
0	2	35.8	CC	GG	0.102	0.104	0.103	0.103	0.64	0.656	0.648	0.648	0.21	0.203	0.2065	0.2065	NA	NA	NA	NA	NA	NA
0	2	36.1	CC	GG	0.093	0.085	0.089	0.089	0.475	0.507	0.491	0.491	0.219	0.207	0.213	0.213	NA	NA	NA	NA	NA	NA
0	2	29.7578	CT	AG	0.137	0.129	0.133	0.133	0.407	0.404	0.4055	0.4055	0.269	0.284	0.2765	0.2765	NA	NA	NA	NA	NA	NA
0	2	27.6817	CT	AA	0.117	0.12	0.1185	0.1185	0.829	0.82	0.8245	0.8245	0.278	0.29	0.284	0.284	NA	NA	NA	NA	NA	NA
0	1	32.4662	CT	GG	0.072	0.076	0.074	0.074	0.767	0.741	0.754	0.754	0.265	0.251	0.258	0.258	NA	NA	NA	NA	NA	NA
0	2	31.3091	TT	GG	0.095	0.088	0.0915	0.0915	1.125	1.12	1.1225	1.1225	0.252	0.236	0.244	0.244	NA	NA	NA	NA	NA	NA
0	2	18.4139	CC	AG	0.108	0.103	0.1055	0.1055	0.174	0.167	0.1705	0.1705	0.322	0.335	0.3285	0.3285	NA	NA	NA	NA	NA	NA
0	2	24.4418	CC	GG	0.223	0.22	0.2215	0.2215	1.43	1.48	1.455	1.455	0.392	0.409	0.4005	0.4005	NA	NA	NA	NA	NA	NA
0	2	26.1286	CC	GG	0.168	0.165	0.1665	0.1665	0.333	0.364	0.3485	0.3485	0.611	0.619	0.615	0.615	NA	NA	NA	NA	NA	NA
0	1	34.7656	CT	GG	0.077	0.079	0.078	0.078	1.449	1.475	1.462	1.462	0.2	0.182	0.191	0.191	NA	NA	NA	NA	NA	NA
0	2	25.9909	CC	GG	0.341	0.323	0.332	0.332	0.602	0.607	0.6045	0.6045	0.479	0.505	0.492	0.492	NA	NA	NA	NA	NA	NA
0	1	23.4236	CT	GG	0.228	0.248	0.238	0.238	0.67	0.712	0.691	0.691	0.43	0.459	0.4445	0.4445	NA	NA	NA	NA	NA	NA
0	2	24.6181	CC	GG	0.27	0.273	0.2715	0.2715	0.34	0.362	0.351	0.351	0.821	0.8	0.8105	0.8105	NA	NA	NA	NA	NA	NA
0	2	33.1726	CT	AG	0.516	0.499	0.5075	0.5075	0.858	0.895	0.8765	0.8765	0.464	0.419	0.4415	0.4415	NA	NA	NA	NA	NA	NA
0	2	24.2424	CC	AG	0.279	0.278	0.2785	0.2785	1.829	1.775	1.802	1.802	0.398	0.39	0.394	0.394	NA	NA	NA	NA	NA	NA
0	2	29.3848	CT	AG	0.144	0.143	0.1435	0.1435	0.612	0.649	0.6305	0.6305	0.529	0.528	0.5285	0.5285	NA	NA	NA	NA	NA	NA
0	2	27.1178	TT	GG	0.368	0.333	0.3505	0.3505	0.354	0.356	0.355	0.355	0.602	0.644	0.623	0.623	NA	NA	NA	NA	NA	NA
0	2	30.3673	CC	AA	0.143	0.147	0.145	0.145	0.591	0.564	0.5775	0.5775	0.317	0.332	0.3245	0.3245	NA	NA	NA	NA	NA	NA
0	1	39.5421	CC	GG	0.233	0.223	0.228	0.228	0.481	0.47	0.4755	0.4755	0.494	0.474	0.484	0.484	NA	NA	NA	NA	NA	NA
0	1	33.6949	CC	AG	0.164	0.155	0.1595	0.1595	0.76	0.765	0.7625	0.7625	0.427	0.446	0.4365	0.4365	NA	NA	NA	NA	NA	NA
0	1	28.8889	CT	AG	0.126	0.127	0.1265	0.1265	0.521	0.381	0.451	0.451	0.361	0.355	0.358	0.358	NA	NA	NA	NA	NA	NA
0	1	36.3281	CC	GG	0.169	0.187	0.178	0.178	0.787	0.814	0.8005	0.8005	0.575	0.565	0.57	0.57	NA	NA	NA	NA	NA	NA
0	1	27.6888	CC	AA	0.209	0.205	0.207	0.207	0.516	0.506	0.511	0.511	0.551	0.521	0.536	0.536	NA	NA	NA	NA	NA	NA
0	2	27.9155	CC	AG	0.134	0.098	0.116	0.116	0.771	0.774	0.7725	0.7725	0.256	0.262	0.259	0.259	NA	NA	NA	NA	NA	NA
0	2	23.1481	CC	GG	0.077	0.097	0.087	0.087	0.962	0.93	0.946	0.946	0.222	0.217	0.2195	0.2195	NA	NA	NA	NA	NA	NA
0	1	24.5675	CC	GG	0.229	0.227	0.228	0.228	0.935	0.906	0.9205	0.9205	0.55	0.594	0.572	0.572	NA	NA	NA	NA	NA	NA
0	1	25.8761	CC	GG	0.091	0.086	0.0885	0.0885	0.517	0.519	0.518	0.518	0.211	0.209	0.21	0.21	NA	NA	NA	NA	NA	NA
0	2	32.5085	CC	AG	0.315	0.308	0.3115	0.3115	0.383	0.476	0.4295	0.4295	0.55	0.58	0.565	0.565	NA	NA	NA	NA	NA	NA
0	1	25.2174	CC	AG	0.086	0.084	0.085	0.085	1.102	1.155	1.1285	1.1285	0.264	0.247	0.2555	0.2555	NA	NA	NA	NA	NA	NA
0	1	22.3	CC	GG	0.1	0.105	0.1025	0.1025	0.688	0.689	0.6885	0.6885	0.125	0.128	0.1265	0.1265	NA	NA	NA	NA	NA	NA
0	2	30.6939	CC	AA	0.276	0.292	0.284	0.284	0.492	0.527	0.5095	0.5095	0.382	0.394	0.388	0.388	NA	NA	NA	NA	NA	NA
0	2	21.5	CC	GG	0.108	0.106	0.107	0.107	0.846	0.823	0.8345	0.8345	0.222	0.234	0.228	0.228	NA	NA	NA	NA	NA	NA
0	2	38.9	CC	GG	0.143	0.148	0.1455	0.1455	0.475	0.53	0.5025	0.5025	0.532	0.507	0.5195	0.5195	NA	NA	NA	NA	NA	NA
0	2	26.5	CC	AG	0.121	0.123	0.122	0.122	0.979	0.944	0.9615	0.9615	0.233	0.259	0.246	0.246	NA	NA	NA	NA	NA	NA
0	1	30	CC	AG	0.1	0.093	0.0965	0.0965	0.493	0.481	0.487	0.487	0.18	0.171	0.1755	0.1755	NA	NA	NA	NA	NA	NA
0	1	27.5	CC	GG	0.288	0.291	0.2895	0.2895	0.197	0.193	0.195	0.195	0.753	0.767	0.76	0.76	NA	NA	NA	NA	NA	NA
0	1	33.2986	CT	GG	0.135	0.128	0.1315	0.1315	0.545	0.553	0.549	0.549	0.331	0.352	0.3415	0.3415	NA	NA	NA	NA	NA	NA
0	1	48	CC	AG	0.06	0.059	0.0595	0.0595	0.709	0.729	0.719	0.719	0.089	0.087	0.088	0.088	NA	NA	NA	NA	NA	NA
0	1	47.6472	CT	GG	0.06	0.06	0.06	0.06	0.469	0.53	0.4995	0.4995	0.149	0.141	0.145	0.145	NA	NA	NA	NA	NA	NA
0	1	41.4016	TT	AA	0.368	0.362	0.365	0.365	0.709	0.713	0.711	0.711	0.66	0.669	0.6645	0.6645	NA	NA	NA	NA	NA	NA
0	1	40.3	CC	GG	0.239	0.25	0.2445	0.2445	0.481	0.519	0.5	0.5	0.584	0.61	0.597	0.597	NA	NA	NA	NA	NA	NA
0	1	81.3609	CT	AG	0.294	0.3	0.297	0.297	0.421	0.421	0.421	0.421	0.676	0.65	0.663	0.663	NA	NA	NA	NA	NA	NA
0	1	35.9	CT	GG	0.249	0.262	0.2555	0.2555	0.345	0.333	0.339	0.339	0.684	0.696	0.69	0.69	NA	NA	NA	NA	NA	NA
0	1	40.0577	CT	GG	0.152	0.15	0.151	0.151	0.796	0.806	0.801	0.801	0.549	0.552	0.5505	0.5505	NA	NA	NA	NA	NA	NA
0	1	35.1111	CT	GG	0.103	0.12	0.1115	0.1115	1.294	1.344	1.319	1.319	0.224	0.235	0.2295	0.2295	NA	NA	NA	NA	NA	NA
0	1	28.4005	CT	GG	0.371	0.37	0.3705	0.3705	0.218	0.214	0.216	0.216	0.445	0.459	0.452	0.452	NA	NA	NA	NA	NA	NA
0	2	57.5	CT	AG	0.099	0.1	0.0995	0.0995	0.593	0.633	0.613	0.613	0.224	0.224	0.224	0.224	NA	NA	NA	NA	NA	NA
0	2	28.7811	CC	GG	0.565	0.571	0.568	0.568	0.779	0.785	0.782	0.782	0.608	0.631	0.6195	0.6195	NA	NA	NA	NA	NA	NA
0	2	28.5595	CT	AG	0.404	0.49	0.447	0.447	0.386	0.388	0.387	0.387	0.569	0.575	0.572	0.572	NA	NA	NA	NA	NA	NA
0	1	26.5625	CT	AG	0.054	0.056	0.055	0.055	1.553	1.72	1.6365	1.6365	0.097	0.092	0.0945	0.0945	NA	NA	NA	NA	NA	NA
0	2	NA	CT	GG	0.238	0.24	0.239	0.239	0.481	0.452	0.4665	0.4665	0.33	0.349	0.3395	0.3395	NA	NA	NA	NA	NA	NA
0	2	36.1	CT	GG	0.284	0.289	0.2865	0.2865	0.338	0.345	0.3415	0.3415	0.587	0.569	0.578	0.578	NA	NA	NA	NA	NA	NA
0	2	27.4	CT	AG	0.31	0.36	0.335	0.335	0.525	0.548	0.5365	0.5365	0.493	0.499	0.496	0.496	NA	NA	NA	NA	NA	NA
0	1	27.7	CT	GG	0.118	0.12	0.119	0.119	0.374	0.377	0.3755	0.3755	0.311	0.313	0.312	0.312	NA	NA	NA	NA	NA	NA
0	1	24.5	CC	GG	NA	NA	NA	NA	NA	NA	NA	NA	NA	NA	NA	NA	NA	NA	NA	NA	NA	NA
0	1	38.57	TT	AA	NA	NA	NA	NA	NA	NA	NA	NA	NA	NA	NA	NA	NA	NA	NA	NA	NA	NA
0	2	29.38	CT	AG	NA	NA	NA	NA	NA	NA	NA	NA	NA	NA	NA	NA	NA	NA	NA	NA	NA	NA
0	1	18.67	CT	GG	NA	NA	NA	NA	NA	NA	NA	NA	NA	NA	NA	NA	NA	NA	NA	NA	NA	NA
0	1	45.72	CT	AG	NA	NA	NA	NA	NA	NA	NA	NA	NA	NA	NA	NA	NA	NA	NA	NA	NA	NA
0	1	36.5	CT	GG	NA	NA	NA	NA	NA	NA	NA	NA	NA	NA	NA	NA	NA	NA	NA	NA	NA	NA
0	1	26.89	CT	GG	NA	NA	NA	NA	NA	NA	NA	NA	NA	NA	NA	NA	NA	NA	NA	NA	NA	NA
0	2	26.122	CT	AG	NA	NA	NA	NA	NA	NA	NA	NA	NA	NA	NA	NA	NA	NA	NA	NA	NA	NA
0	2	25.08	CT	GG	NA	NA	NA	NA	NA	NA	NA	NA	NA	NA	NA	NA	NA	NA	NA	NA	NA	NA
0	2	23.43	CT	GG	NA	NA	NA	NA	NA	NA	NA	NA	NA	NA	NA	NA	NA	NA	NA	NA	NA	NA
0	2	41.138	CT	GG	NA	NA	NA	NA	NA	NA	NA	NA	NA	NA	NA	NA	NA	NA	NA	NA	NA	NA
0	2	20.76	CT	GG	NA	NA	NA	NA	NA	NA	NA	NA	NA	NA	NA	NA	NA	NA	NA	NA	NA	NA
0	1	32.9	CT	AA	NA	NA	NA	NA	NA	NA	NA	NA	NA	NA	NA	NA	NA	NA	NA	NA	NA	NA
0	1	32.467	TT	GG	NA	NA	NA	NA	NA	NA	NA	NA	NA	NA	NA	NA	NA	NA	NA	NA	NA	NA
0	2	27.7	CC	AG	NA	NA	NA	NA	NA	NA	NA	NA	NA	NA	NA	NA	NA	NA	NA	NA	NA	NA
0	1	31.66	CC	AG	NA	NA	NA	NA	NA	NA	NA	NA	NA	NA	NA	NA	NA	NA	NA	NA	NA	NA
0	2	27.4	CT	GG	NA	NA	NA	NA	NA	NA	NA	NA	NA	NA	NA	NA	NA	NA	NA	NA	NA	NA
0	1	26.446	CC	GG	NA	NA	NA	NA	NA	NA	NA	NA	NA	NA	NA	NA	NA	NA	NA	NA	NA	NA
0	2	30.02	CT	GG	NA	NA	NA	NA	NA	NA	NA	NA	NA	NA	NA	NA	NA	NA	NA	NA	NA	NA
0	2	29.38	CC	GG	NA	NA	NA	NA	NA	NA	NA	NA	NA	NA	NA	NA	NA	NA	NA	NA	NA	NA
0	1	33.87	CC	GG	NA	NA	NA	NA	NA	NA	NA	NA	NA	NA	NA	NA	NA	NA	NA	NA	NA	NA
0	2	24.8	CC	GG	NA	NA	NA	NA	NA	NA	NA	NA	NA	NA	NA	NA	NA	NA	NA	NA	NA	NA
0	2	25.39	CT	GG	NA	NA	NA	NA	NA	NA	NA	NA	NA	NA	NA	NA	NA	NA	NA	NA	NA	NA
0	2	29.868	CT	AG	NA	NA	NA	NA	NA	NA	NA	NA	NA	NA	NA	NA	NA	NA	NA	NA	NA	NA
0	1	33.057	CT	GG	NA	NA	NA	NA	NA	NA	NA	NA	NA	NA	NA	NA	NA	NA	NA	NA	NA	NA
0	2	28.57	CC	GG	NA	NA	NA	NA	NA	NA	NA	NA	NA	NA	NA	NA	NA	NA	NA	NA	NA	NA
0	2	25.1	CC	AG	NA	NA	NA	NA	NA	NA	NA	NA	NA	NA	NA	NA	NA	NA	NA	NA	NA	NA
0	2	25.059	CC	AG	NA	NA	NA	NA	NA	NA	NA	NA	NA	NA	NA	NA	NA	NA	NA	NA	NA	NA
0	2	25.8	CT	AG	NA	NA	NA	NA	NA	NA	NA	NA	NA	NA	NA	NA	NA	NA	NA	NA	NA	NA
0	2	32.9	CC	GG	NA	NA	NA	NA	NA	NA	NA	NA	NA	NA	NA	NA	NA	NA	NA	NA	NA	NA
0	2	NA	CT	GG	NA	NA	NA	NA	NA	NA	NA	NA	NA	NA	NA	NA	NA	NA	NA	NA	NA	NA
0	2	NA	CT	GG	NA	NA	NA	NA	NA	NA	NA	NA	NA	NA	NA	NA	NA	NA	NA	NA	NA	NA
0	2	NA	CT	GG	NA	NA	NA	NA	NA	NA	NA	NA	NA	NA	NA	NA	NA	NA	NA	NA	NA	NA
0	2	NA	CT	AG	NA	NA	NA	NA	NA	NA	NA	NA	NA	NA	NA	NA	NA	NA	NA	NA	NA	NA
0	2	NA	CC	GG	NA	NA	NA	NA	NA	NA	NA	NA	NA	NA	NA	NA	NA	NA	NA	NA	NA	NA
0	1	NA	CC	GG	NA	NA	NA	NA	NA	NA	NA	NA	NA	NA	NA	NA	NA	NA	NA	NA	NA	NA
0	1	NA	CC	AG	NA	NA	NA	NA	NA	NA	NA	NA	NA	NA	NA	NA	NA	NA	NA	NA	NA	NA
0	2	NA	CT	AG	NA	NA	NA	NA	NA	NA	NA	NA	NA	NA	NA	NA	NA	NA	NA	NA	NA	NA
0	2	NA	CC	AG	NA	NA	NA	NA	NA	NA	NA	NA	NA	NA	NA	NA	NA	NA	NA	NA	NA	NA
0	2	NA	CT	GG	NA	NA	NA	NA	NA	NA	NA	NA	NA	NA	NA	NA	NA	NA	NA	NA	NA	NA
0	2	NA	CC	GG	NA	NA	NA	NA	NA	NA	NA	NA	NA	NA	NA	NA	NA	NA	NA	NA	NA	NA
0	2	NA	CT	AG	NA	NA	NA	NA	NA	NA	NA	NA	NA	NA	NA	NA	NA	NA	NA	NA	NA	NA
0	2	NA	CC	GG	NA	NA	NA	NA	NA	NA	NA	NA	NA	NA	NA	NA	NA	NA	NA	NA	NA	NA
0	2	NA	CT	GG	NA	NA	NA	NA	NA	NA	NA	NA	NA	NA	NA	NA	NA	NA	NA	NA	NA	NA
0	2	NA	CT	GG	NA	NA	NA	NA	NA	NA	NA	NA	NA	NA	NA	NA	NA	NA	NA	NA	NA	NA
0	2	NA	CC	GG	NA	NA	NA	NA	NA	NA	NA	NA	NA	NA	NA	NA	NA	NA	NA	NA	NA	NA
0	1	NA	TT	GG	NA	NA	NA	NA	NA	NA	NA	NA	NA	NA	NA	NA	NA	NA	NA	NA	NA	NA
0	2	NA	CC	GG	NA	NA	NA	NA	NA	NA	NA	NA	NA	NA	NA	NA	NA	NA	NA	NA	NA	NA
0	2	NA	CT	AG	NA	NA	NA	NA	NA	NA	NA	NA	NA	NA	NA	NA	NA	NA	NA	NA	NA	NA
0	2	NA	TT	GG	NA	NA	NA	NA	NA	NA	NA	NA	NA	NA	NA	NA	NA	NA	NA	NA	NA	NA
0	1	NA	CT	GG	NA	NA	NA	NA	NA	NA	NA	NA	NA	NA	NA	NA	NA	NA	NA	NA	NA	NA
0	2	NA	CT	GG	NA	NA	NA	NA	NA	NA	NA	NA	NA	NA	NA	NA	NA	NA	NA	NA	NA	NA
0	1	NA	CT	AG	NA	NA	NA	NA	NA	NA	NA	NA	NA	NA	NA	NA	NA	NA	NA	NA	NA	NA
0	1	NA	CT	AG	NA	NA	NA	NA	NA	NA	NA	NA	NA	NA	NA	NA	NA	NA	NA	NA	NA	NA
0	2	NA	CC	GG	NA	NA	NA	NA	NA	NA	NA	NA	NA	NA	NA	NA	NA	NA	NA	NA	NA	NA
0	2	NA	CC	GG	NA	NA	NA	NA	NA	NA	NA	NA	NA	NA	NA	NA	NA	NA	NA	NA	NA	NA
0	2	NA	CT	GG	NA	NA	NA	NA	NA	NA	NA	NA	NA	NA	NA	NA	NA	NA	NA	NA	NA	NA
0	1	NA	CC	GG	NA	NA	NA	NA	NA	NA	NA	NA	NA	NA	NA	NA	NA	NA	NA	NA	NA	NA
0	2	NA	CC	GG	NA	NA	NA	NA	NA	NA	NA	NA	NA	NA	NA	NA	NA	NA	NA	NA	NA	NA
0	2	NA	CC	AG	NA	NA	NA	NA	NA	NA	NA	NA	NA	NA	NA	NA	NA	NA	NA	NA	NA	NA
0	2	NA	CC	GG	NA	NA	NA	NA	NA	NA	NA	NA	NA	NA	NA	NA	NA	NA	NA	NA	NA	NA
0	2	NA	CT	GG	NA	NA	NA	NA	NA	NA	NA	NA	NA	NA	NA	NA	NA	NA	NA	NA	NA	NA
0	2	NA	CT	GG	NA	NA	NA	NA	NA	NA	NA	NA	NA	NA	NA	NA	NA	NA	NA	NA	NA	NA
0	2	NA	CT	AA	NA	NA	NA	NA	NA	NA	NA	NA	NA	NA	NA	NA	NA	NA	NA	NA	NA	NA
0	1	NA	TT	GG	NA	NA	NA	NA	NA	NA	NA	NA	NA	NA	NA	NA	NA	NA	NA	NA	NA	NA
0	1	NA	CC	GG	NA	NA	NA	NA	NA	NA	NA	NA	NA	NA	NA	NA	NA	NA	NA	NA	NA	NA
0	1	NA	TT	GG	NA	NA	NA	NA	NA	NA	NA	NA	NA	NA	NA	NA	NA	NA	NA	NA	NA	NA
0	2	NA	TT	GG	NA	NA	NA	NA	NA	NA	NA	NA	NA	NA	NA	NA	NA	NA	NA	NA	NA	NA
0	2	NA	TT	AG	NA	NA	NA	NA	NA	NA	NA	NA	NA	NA	NA	NA	NA	NA	NA	NA	NA	NA
0	2	NA	CC	GG	NA	NA	NA	NA	NA	NA	NA	NA	NA	NA	NA	NA	NA	NA	NA	NA	NA	NA
0	2	NA	CC	GG	NA	NA	NA	NA	NA	NA	NA	NA	NA	NA	NA	NA	NA	NA	NA	NA	NA	NA
0	2	28.7	CT	AG	NA	NA	NA	NA	NA	NA	NA	NA	NA	NA	NA	NA	NA	NA	NA	NA	NA	NA
0	1	29.2	CT	GG	NA	NA	NA	NA	NA	NA	NA	NA	NA	NA	NA	NA	NA	NA	NA	NA	NA	NA
0	2	21.3	CC	GG	NA	NA	NA	NA	NA	NA	NA	NA	NA	NA	NA	NA	NA	NA	NA	NA	NA	NA
0	2	35.8	CC	GG	NA	NA	NA	NA	NA	NA	NA	NA	NA	NA	NA	NA	NA	NA	NA	NA	NA	NA
0	2	23.7	CT	GG	NA	NA	NA	NA	NA	NA	NA	NA	NA	NA	NA	NA	NA	NA	NA	NA	NA	NA
0	1	43.03	CT	AG	NA	NA	NA	NA	NA	NA	NA	NA	NA	NA	NA	NA	NA	NA	NA	NA	NA	NA
0	2	22.5	CT	GG	NA	NA	NA	NA	NA	NA	NA	NA	NA	NA	NA	NA	NA	NA	NA	NA	NA	NA
0	2	24.2	CC	GG	NA	NA	NA	NA	NA	NA	NA	NA	NA	NA	NA	NA	NA	NA	NA	NA	NA	NA
0	2	23.5	TT	GG	NA	NA	NA	NA	NA	NA	NA	NA	NA	NA	NA	NA	NA	NA	NA	NA	NA	NA
0	1	22.84	CC	GG	NA	NA	NA	NA	NA	NA	NA	NA	NA	NA	NA	NA	NA	NA	NA	NA	NA	NA
0	2	22.8	CC	GG	NA	NA	NA	NA	NA	NA	NA	NA	NA	NA	NA	NA	NA	NA	NA	NA	NA	NA
0	1	22.9	CC	AG	NA	NA	NA	NA	NA	NA	NA	NA	NA	NA	NA	NA	NA	NA	NA	NA	NA	NA
0	2	30.8	CT	GG	NA	NA	NA	NA	NA	NA	NA	NA	NA	NA	NA	NA	NA	NA	NA	NA	NA	NA
0	2	21.5	TT	GG	NA	NA	NA	NA	NA	NA	NA	NA	NA	NA	NA	NA	NA	NA	NA	NA	NA	NA
0	2	21.8	CC	GG	NA	NA	NA	NA	NA	NA	NA	NA	NA	NA	NA	NA	NA	NA	NA	NA	NA	NA
0	2	19.9	TT	AA	NA	NA	NA	NA	NA	NA	NA	NA	NA	NA	NA	NA	NA	NA	NA	NA	NA	NA
0	2	31.9	CC	GG	NA	NA	NA	NA	NA	NA	NA	NA	NA	NA	NA	NA	NA	NA	NA	NA	NA	NA
0	1	20.4	CC	GG	NA	NA	NA	NA	NA	NA	NA	NA	NA	NA	NA	NA	NA	NA	NA	NA	NA	NA
0	2	30.8	CC	AA	NA	NA	NA	NA	NA	NA	NA	NA	NA	NA	NA	NA	NA	NA	NA	NA	NA	NA
0	2	34.8	CC	GG	NA	NA	NA	NA	NA	NA	NA	NA	NA	NA	NA	NA	NA	NA	NA	NA	NA	NA
0	2	28.6	CC	GG	NA	NA	NA	NA	NA	NA	NA	NA	NA	NA	NA	NA	NA	NA	NA	NA	NA	NA
0	2	32.4	CT	GG	NA	NA	NA	NA	NA	NA	NA	NA	NA	NA	NA	NA	NA	NA	NA	NA	NA	NA
0	1	38.1	CT	GG	NA	NA	NA	NA	NA	NA	NA	NA	NA	NA	NA	NA	NA	NA	NA	NA	NA	NA
0	1	21.1	CC	GG	NA	NA	NA	NA	NA	NA	NA	NA	NA	NA	NA	NA	NA	NA	NA	NA	NA	NA
0	1	31.6	CT	GG	NA	NA	NA	NA	NA	NA	NA	NA	NA	NA	NA	NA	NA	NA	NA	NA	NA	NA
0	1	33.2	CC	AG	NA	NA	NA	NA	NA	NA	NA	NA	NA	NA	NA	NA	NA	NA	NA	NA	NA	NA
0	1	39.2	CC	GG	NA	NA	NA	NA	NA	NA	NA	NA	NA	NA	NA	NA	NA	NA	NA	NA	NA	NA
0	1	35.43	CT	AG	NA	NA	NA	NA	NA	NA	NA	NA	NA	NA	NA	NA	NA	NA	NA	NA	NA	NA
0	2	27.8	TT	GG	NA	NA	NA	NA	NA	NA	NA	NA	NA	NA	NA	NA	NA	NA	NA	NA	NA	NA
0	1	47.8	CC	GG	NA	NA	NA	NA	NA	NA	NA	NA	NA	NA	NA	NA	NA	NA	NA	NA	NA	NA
0	2	34.6	CT	GG	NA	NA	NA	NA	NA	NA	NA	NA	NA	NA	NA	NA	NA	NA	NA	NA	NA	NA
0	1	20.2	CC	GG	NA	NA	NA	NA	NA	NA	NA	NA	NA	NA	NA	NA	NA	NA	NA	NA	NA	NA
0	1	26.7	TT	AG	NA	NA	NA	NA	NA	NA	NA	NA	NA	NA	NA	NA	NA	NA	NA	NA	NA	NA
0	2	31.3	CC	GG	NA	NA	NA	NA	NA	NA	NA	NA	NA	NA	NA	NA	NA	NA	NA	NA	NA	NA
0	2	34.1	CC	GG	NA	NA	NA	NA	NA	NA	NA	NA	NA	NA	NA	NA	NA	NA	NA	NA	NA	NA
0	2	32	CC	GG	NA	NA	NA	NA	NA	NA	NA	NA	NA	NA	NA	NA	NA	NA	NA	NA	NA	NA
0	1	28	CC	GG	NA	NA	NA	NA	NA	NA	NA	NA	NA	NA	NA	NA	NA	NA	NA	NA	NA	NA
0	2	33.6	CT	AG	NA	NA	NA	NA	NA	NA	NA	NA	NA	NA	NA	NA	NA	NA	NA	NA	NA	NA
0	2	29.4	TT	GG	NA	NA	NA	NA	NA	NA	NA	NA	NA	NA	NA	NA	NA	NA	NA	NA	NA	NA
0	2	27.4	CT	GG	NA	NA	NA	NA	NA	NA	NA	NA	NA	NA	NA	NA	NA	NA	NA	NA	NA	NA
0	1	24.8	CC	AG	NA	NA	NA	NA	NA	NA	NA	NA	NA	NA	NA	NA	NA	NA	NA	NA	NA	NA
0	1	37.5	TT	GG	NA	NA	NA	NA	NA	NA	NA	NA	NA	NA	NA	NA	NA	NA	NA	NA	NA	NA
0	1	25	CT	GG	NA	NA	NA	NA	NA	NA	NA	NA	NA	NA	NA	NA	NA	NA	NA	NA	NA	NA
0	2	25.6	CC	GG	NA	NA	NA	NA	NA	NA	NA	NA	NA	NA	NA	NA	NA	NA	NA	NA	NA	NA
0	1	26.3	TT	AG	NA	NA	NA	NA	NA	NA	NA	NA	NA	NA	NA	NA	NA	NA	NA	NA	NA	NA
0	2	29.7	CT	AG	NA	NA	NA	NA	NA	NA	NA	NA	NA	NA	NA	NA	NA	NA	NA	NA	NA	NA
0	2	41.3	CC	GG	NA	NA	NA	NA	NA	NA	NA	NA	NA	NA	NA	NA	NA	NA	NA	NA	NA	NA
0	2	25.7	CT	GG	NA	NA	NA	NA	NA	NA	NA	NA	NA	NA	NA	NA	NA	NA	NA	NA	NA	NA
0	2	26.8	CC	GG	NA	NA	NA	NA	NA	NA	NA	NA	NA	NA	NA	NA	NA	NA	NA	NA	NA	NA
0	1	25.2	CT	GG	NA	NA	NA	NA	NA	NA	NA	NA	NA	NA	NA	NA	NA	NA	NA	NA	NA	NA
0	2	21.4	CT	GG	NA	NA	NA	NA	NA	NA	NA	NA	NA	NA	NA	NA	NA	NA	NA	NA	NA	NA
0	1	24.5	CC	GG	NA	NA	NA	NA	NA	NA	NA	NA	NA	NA	NA	NA	NA	NA	NA	NA	NA	NA
0	1	31.6	CC	GG	NA	NA	NA	NA	NA	NA	NA	NA	NA	NA	NA	NA	NA	NA	NA	NA	NA	NA
0	2	44.3	CC	GG	NA	NA	NA	NA	NA	NA	NA	NA	NA	NA	NA	NA	NA	NA	NA	NA	NA	NA
0	2	18.3	CC	GG	NA	NA	NA	NA	NA	NA	NA	NA	NA	NA	NA	NA	NA	NA	NA	NA	NA	NA
0	2	27.4	CT	GG	NA	NA	NA	NA	NA	NA	NA	NA	NA	NA	NA	NA	NA	NA	NA	NA	NA	NA
0	2	24.8	CT	GG	NA	NA	NA	NA	NA	NA	NA	NA	NA	NA	NA	NA	NA	NA	NA	NA	NA	NA
0	2	24.7	TT	GG	NA	NA	NA	NA	NA	NA	NA	NA	NA	NA	NA	NA	NA	NA	NA	NA	NA	NA
0	2	28.4	CC	GG	NA	NA	NA	NA	NA	NA	NA	NA	NA	NA	NA	NA	NA	NA	NA	NA	NA	NA
0	1	29.29	CC	GG	NA	NA	NA	NA	NA	NA	NA	NA	NA	NA	NA	NA	NA	NA	NA	NA	NA	NA
0	1	29	CC	GG	NA	NA	NA	NA	NA	NA	NA	NA	NA	NA	NA	NA	NA	NA	NA	NA	NA	NA
0	1	30.26	CC	AG	NA	NA	NA	NA	NA	NA	NA	NA	NA	NA	NA	NA	NA	NA	NA	NA	NA	NA
0	2	23.7	CT	AG	NA	NA	NA	NA	NA	NA	NA	NA	NA	NA	NA	NA	NA	NA	NA	NA	NA	NA
0	1	27.34	CC	AA	NA	NA	NA	NA	NA	NA	NA	NA	NA	NA	NA	NA	NA	NA	NA	NA	NA	NA
0	2	22.3	CC	AG	NA	NA	NA	NA	NA	NA	NA	NA	NA	NA	NA	NA	NA	NA	NA	NA	NA	NA
0	1	34.2	CT	GG	NA	NA	NA	NA	NA	NA	NA	NA	NA	NA	NA	NA	NA	NA	NA	NA	NA	NA
0	1	28.4	TT	GG	NA	NA	NA	NA	NA	NA	NA	NA	NA	NA	NA	NA	NA	NA	NA	NA	NA	NA
0	1	32.8	CC	GG	NA	NA	NA	NA	NA	NA	NA	NA	NA	NA	NA	NA	NA	NA	NA	NA	NA	NA
0	1	38.1	TT	AG	NA	NA	NA	NA	NA	NA	NA	NA	NA	NA	NA	NA	NA	NA	NA	NA	NA	NA
0	2	29.4	CT	AG	NA	NA	NA	NA	NA	NA	NA	NA	NA	NA	NA	NA	NA	NA	NA	NA	NA	NA
0	1	37	CT	AG	NA	NA	NA	NA	NA	NA	NA	NA	NA	NA	NA	NA	NA	NA	NA	NA	NA	NA
0	2	28.7	CT	GG	NA	NA	NA	NA	NA	NA	NA	NA	NA	NA	NA	NA	NA	NA	NA	NA	NA	NA
0	1	26.1	CC	GG	NA	NA	NA	NA	NA	NA	NA	NA	NA	NA	NA	NA	NA	NA	NA	NA	NA	NA
0	2	31.5	CC	GG	NA	NA	NA	NA	NA	NA	NA	NA	NA	NA	NA	NA	NA	NA	NA	NA	NA	NA
0	2	23.7	TT	GG	NA	NA	NA	NA	NA	NA	NA	NA	NA	NA	NA	NA	NA	NA	NA	NA	NA	NA
0	1	38.4	CT	GG	NA	NA	NA	NA	NA	NA	NA	NA	NA	NA	NA	NA	NA	NA	NA	NA	NA	NA
0	2	25.2	CT	AG	NA	NA	NA	NA	NA	NA	NA	NA	NA	NA	NA	NA	NA	NA	NA	NA	NA	NA
0	2	25.3	CC	AG	NA	NA	NA	NA	NA	NA	NA	NA	NA	NA	NA	NA	NA	NA	NA	NA	NA	NA
0	2	55	CC	GG	NA	NA	NA	NA	NA	NA	NA	NA	NA	NA	NA	NA	NA	NA	NA	NA	NA	NA
0	2	42	CT	GG	NA	NA	NA	NA	NA	NA	NA	NA	NA	NA	NA	NA	NA	NA	NA	NA	NA	NA
0	2	NA	CC	AG	NA	NA	NA	NA	NA	NA	NA	NA	NA	NA	NA	NA	NA	NA	NA	NA	NA	NA
0	2	NA	CC	GG	NA	NA	NA	NA	NA	NA	NA	NA	NA	NA	NA	NA	NA	NA	NA	NA	NA	NA
0	2	25.7	CT	AG	NA	NA	NA	NA	NA	NA	NA	NA	NA	NA	NA	NA	NA	NA	NA	NA	NA	NA
0	2	29	CT	AG	NA	NA	NA	NA	NA	NA	NA	NA	NA	NA	NA	NA	NA	NA	NA	NA	NA	NA
0	2	28.4	CT	GG	NA	NA	NA	NA	NA	NA	NA	NA	NA	NA	NA	NA	NA	NA	NA	NA	NA	NA
0	2	23.6	CC	AG	NA	NA	NA	NA	NA	NA	NA	NA	NA	NA	NA	NA	NA	NA	NA	NA	NA	NA
0	2	29.3	CC	AG	NA	NA	NA	NA	NA	NA	NA	NA	NA	NA	NA	NA	NA	NA	NA	NA	NA	NA
0	2	38.9	CC	GG	NA	NA	NA	NA	NA	NA	NA	NA	NA	NA	NA	NA	NA	NA	NA	NA	NA	NA
0	2	21.5	TT	AG	NA	NA	NA	NA	NA	NA	NA	NA	NA	NA	NA	NA	NA	NA	NA	NA	NA	NA
0	2	26.9	CC	GG	NA	NA	NA	NA	NA	NA	NA	NA	NA	NA	NA	NA	NA	NA	NA	NA	NA	NA
0	2	44.87	CC	AG	NA	NA	NA	NA	NA	NA	NA	NA	NA	NA	NA	NA	NA	NA	NA	NA	NA	NA
0	2	NA	CC	GG	NA	NA	NA	NA	NA	NA	NA	NA	NA	NA	NA	NA	NA	NA	NA	NA	NA	NA
0	2	NA	CT	GG	NA	NA	NA	NA	NA	NA	NA	NA	NA	NA	NA	NA	NA	NA	NA	NA	NA	NA
0	1	31	CT	GG	NA	NA	NA	NA	NA	NA	NA	NA	NA	NA	NA	NA	NA	NA	NA	NA	NA	NA
0	1	28.4	CT	AG	NA	NA	NA	NA	NA	NA	NA	NA	NA	NA	NA	NA	NA	NA	NA	NA	NA	NA
0	1	37.8	CC	AG	NA	NA	NA	NA	NA	NA	NA	NA	NA	NA	NA	NA	NA	NA	NA	NA	NA	NA
0	1	40	CT	AA	NA	NA	NA	NA	NA	NA	NA	NA	NA	NA	NA	NA	NA	NA	NA	NA	NA	NA
0	1	31.6	TT	GG	NA	NA	NA	NA	NA	NA	NA	NA	NA	NA	NA	NA	NA	NA	NA	NA	NA	NA
0	1	26.7	CC	GG	NA	NA	NA	NA	NA	NA	NA	NA	NA	NA	NA	NA	NA	NA	NA	NA	NA	NA
0	1	38.3	CC	GG	NA	NA	NA	NA	NA	NA	NA	NA	NA	NA	NA	NA	NA	NA	NA	NA	NA	NA
0	1	25.3	CT	GG	NA	NA	NA	NA	NA	NA	NA	NA	NA	NA	NA	NA	NA	NA	NA	NA	NA	NA
0	1	25.1	CC	GG	NA	NA	NA	NA	NA	NA	NA	NA	NA	NA	NA	NA	NA	NA	NA	NA	NA	NA
0	1	25.7	CC	AG	NA	NA	NA	NA	NA	NA	NA	NA	NA	NA	NA	NA	NA	NA	NA	NA	NA	NA
0	1	34.9	CC	AG	NA	NA	NA	NA	NA	NA	NA	NA	NA	NA	NA	NA	NA	NA	NA	NA	NA	NA
0	1	47	CT	GG	NA	NA	NA	NA	NA	NA	NA	NA	NA	NA	NA	NA	NA	NA	NA	NA	NA	NA
0	1	24.7	CT	GG	NA	NA	NA	NA	NA	NA	NA	NA	NA	NA	NA	NA	NA	NA	NA	NA	NA	NA
0	2	29.4	CT	GG	NA	NA	NA	NA	NA	NA	NA	NA	NA	NA	NA	NA	NA	NA	NA	NA	NA	NA
0	1	34.1	CC	AA	NA	NA	NA	NA	NA	NA	NA	NA	NA	NA	NA	NA	NA	NA	NA	NA	NA	NA
0	2	35.9	CC	GG	NA	NA	NA	NA	NA	NA	NA	NA	NA	NA	NA	NA	NA	NA	NA	NA	NA	NA
0	2	69.1	CT	GG	NA	NA	NA	NA	NA	NA	NA	NA	NA	NA	NA	NA	NA	NA	NA	NA	NA	NA
0	1	32.4	CC	GG	NA	NA	NA	NA	NA	NA	NA	NA	NA	NA	NA	NA	NA	NA	NA	NA	NA	NA
0	2	25.7	CT	AG	NA	NA	NA	NA	NA	NA	NA	NA	NA	NA	NA	NA	NA	NA	NA	NA	NA	NA
0	1	27.3	CC	GG	NA	NA	NA	NA	NA	NA	NA	NA	NA	NA	NA	NA	NA	NA	NA	NA	NA	NA
0	1	37.3	CC	GG	NA	NA	NA	NA	NA	NA	NA	NA	NA	NA	NA	NA	NA	NA	NA	NA	NA	NA
0	2	26.5	CT	GG	NA	NA	NA	NA	NA	NA	NA	NA	NA	NA	NA	NA	NA	NA	NA	NA	NA	NA
0	2	27.7	CC	AG	NA	NA	NA	NA	NA	NA	NA	NA	NA	NA	NA	NA	NA	NA	NA	NA	NA	NA
0	2	29.7	CC	AG	NA	NA	NA	NA	NA	NA	NA	NA	NA	NA	NA	NA	NA	NA	NA	NA	NA	NA
0	2	30.4	CC	AG	NA	NA	NA	NA	NA	NA	NA	NA	NA	NA	NA	NA	NA	NA	NA	NA	NA	NA
0	1	36.7	CC	AA	NA	NA	NA	NA	NA	NA	NA	NA	NA	NA	NA	NA	NA	NA	NA	NA	NA	NA
0	1	36.7	CC	GG	NA	NA	NA	NA	NA	NA	NA	NA	NA	NA	NA	NA	NA	NA	NA	NA	NA	NA
0	1	29.4	CC	AA	NA	NA	NA	NA	NA	NA	NA	NA	NA	NA	NA	NA	NA	NA	NA	NA	NA	NA
0	1	25.7	CC	GG	NA	NA	NA	NA	NA	NA	NA	NA	NA	NA	NA	NA	NA	NA	NA	NA	NA	NA
0	1	34.2	CC	GG	NA	NA	NA	NA	NA	NA	NA	NA	NA	NA	NA	NA	NA	NA	NA	NA	NA	NA
0	2	38.1	CC	AA	NA	NA	NA	NA	NA	NA	NA	NA	NA	NA	NA	NA	NA	NA	NA	NA	NA	NA
0	2	27.8	CT	AG	NA	NA	NA	NA	NA	NA	NA	NA	NA	NA	NA	NA	NA	NA	NA	NA	NA	NA
0	2	23.1	CC	GG	NA	NA	NA	NA	NA	NA	NA	NA	NA	NA	NA	NA	NA	NA	NA	NA	NA	NA
0	2	29.7	CT	GG	NA	NA	NA	NA	NA	NA	NA	NA	NA	NA	NA	NA	NA	NA	NA	NA	NA	NA
0	2	29.6	CC	GG	NA	NA	NA	NA	NA	NA	NA	NA	NA	NA	NA	NA	NA	NA	NA	NA	NA	NA
0	2	25.1	CC	GG	NA	NA	NA	NA	NA	NA	NA	NA	NA	NA	NA	NA	NA	NA	NA	NA	NA	NA
0	2	23.2	CC	GG	NA	NA	NA	NA	NA	NA	NA	NA	NA	NA	NA	NA	NA	NA	NA	NA	NA	NA
0	2	27.4	CC	AG	NA	NA	NA	NA	NA	NA	NA	NA	NA	NA	NA	NA	NA	NA	NA	NA	NA	NA
0	2	31.8	CT	AG	NA	NA	NA	NA	NA	NA	NA	NA	NA	NA	NA	NA	NA	NA	NA	NA	NA	NA
0	1	33.9	CC	AG	NA	NA	NA	NA	NA	NA	NA	NA	NA	NA	NA	NA	NA	NA	NA	NA	NA	NA
0	1	33.3	CT	AA	NA	NA	NA	NA	NA	NA	NA	NA	NA	NA	NA	NA	NA	NA	NA	NA	NA	NA
0	2	25.8	CC	GG	NA	NA	NA	NA	NA	NA	NA	NA	NA	NA	NA	NA	NA	NA	NA	NA	NA	NA
0	2	40.8	CC	AG	NA	NA	NA	NA	NA	NA	NA	NA	NA	NA	NA	NA	NA	NA	NA	NA	NA	NA
0	2	30	CC	GG	NA	NA	NA	NA	NA	NA	NA	NA	NA	NA	NA	NA	NA	NA	NA	NA	NA	NA
0	1	31.3	CC	GG	NA	NA	NA	NA	NA	NA	NA	NA	NA	NA	NA	NA	NA	NA	NA	NA	NA	NA
0	1	31.2	CC	AG	NA	NA	NA	NA	NA	NA	NA	NA	NA	NA	NA	NA	NA	NA	NA	NA	NA	NA
0	1	26.4	CC	GG	NA	NA	NA	NA	NA	NA	NA	NA	NA	NA	NA	NA	NA	NA	NA	NA	NA	NA
0	1	31.2	CC	AG	NA	NA	NA	NA	NA	NA	NA	NA	NA	NA	NA	NA	NA	NA	NA	NA	NA	NA
0	1	33.3	CC	AG	NA	NA	NA	NA	NA	NA	NA	NA	NA	NA	NA	NA	NA	NA	NA	NA	NA	NA
0	1	47.6	CC	GG	NA	NA	NA	NA	NA	NA	NA	NA	NA	NA	NA	NA	NA	NA	NA	NA	NA	NA
0	2	38.6	CT	AG	NA	NA	NA	NA	NA	NA	NA	NA	NA	NA	NA	NA	NA	NA	NA	NA	NA	NA
0	1	36.9	CC	GG	NA	NA	NA	NA	NA	NA	NA	NA	NA	NA	NA	NA	NA	NA	NA	NA	NA	NA
0	1	40.1	CT	AG	NA	NA	NA	NA	NA	NA	NA	NA	NA	NA	NA	NA	NA	NA	NA	NA	NA	NA
0	1	39	CT	GG	NA	NA	NA	NA	NA	NA	NA	NA	NA	NA	NA	NA	NA	NA	NA	NA	NA	NA
0	2	48.4	TT	AA	NA	NA	NA	NA	NA	NA	NA	NA	NA	NA	NA	NA	NA	NA	NA	NA	NA	NA
0	1	53.5	CT	GG	NA	NA	NA	NA	NA	NA	NA	NA	NA	NA	NA	NA	NA	NA	NA	NA	NA	NA
0	2	37.9	CT	GG	NA	NA	NA	NA	NA	NA	NA	NA	NA	NA	NA	NA	NA	NA	NA	NA	NA	NA
0	2	37.6	CC	GG	NA	NA	NA	NA	NA	NA	NA	NA	NA	NA	NA	NA	NA	NA	NA	NA	NA	NA
0	1	33.3	CC	AG	NA	NA	NA	NA	NA	NA	NA	NA	NA	NA	NA	NA	NA	NA	NA	NA	NA	NA
0	1	39.1	CT	GG	NA	NA	NA	NA	NA	NA	NA	NA	NA	NA	NA	NA	NA	NA	NA	NA	NA	NA
0	2	42.2	CT	GG	NA	NA	NA	NA	NA	NA	NA	NA	NA	NA	NA	NA	NA	NA	NA	NA	NA	NA
0	2	34.9	CT	GG	NA	NA	NA	NA	NA	NA	NA	NA	NA	NA	NA	NA	NA	NA	NA	NA	NA	NA
0	2	29.7	CC	AG	NA	NA	NA	NA	NA	NA	NA	NA	NA	NA	NA	NA	NA	NA	NA	NA	NA	NA
0	2	35.5	CT	GG	NA	NA	NA	NA	NA	NA	NA	NA	NA	NA	NA	NA	NA	NA	NA	NA	NA	NA
0	2	38.6	CT	GG	NA	NA	NA	NA	NA	NA	NA	NA	NA	NA	NA	NA	NA	NA	NA	NA	NA	NA
0	1	25.7	CT	GG	NA	NA	NA	NA	NA	NA	NA	NA	NA	NA	NA	NA	NA	NA	NA	NA	NA	NA
0	2	30.9	CT	AG	NA	NA	NA	NA	NA	NA	NA	NA	NA	NA	NA	NA	NA	NA	NA	NA	NA	NA
0	2	29.8	CT	GG	NA	NA	NA	NA	NA	NA	NA	NA	NA	NA	NA	NA	NA	NA	NA	NA	NA	NA
0	1	34.9	TT	GG	NA	NA	NA	NA	NA	NA	NA	NA	NA	NA	NA	NA	NA	NA	NA	NA	NA	NA
0	1	42.2	CC	GG	NA	NA	NA	NA	NA	NA	NA	NA	NA	NA	NA	NA	NA	NA	NA	NA	NA	NA
0	1	34.9	CC	GG	NA	NA	NA	NA	NA	NA	NA	NA	NA	NA	NA	NA	NA	NA	NA	NA	NA	NA
0	2	30.8	CT	GG	NA	NA	NA	NA	NA	NA	NA	NA	NA	NA	NA	NA	NA	NA	NA	NA	NA	NA
0	2	27.3	CT	AG	NA	NA	NA	NA	NA	NA	NA	NA	NA	NA	NA	NA	NA	NA	NA	NA	NA	NA
0	1	29.3	CT	AG	NA	NA	NA	NA	NA	NA	NA	NA	NA	NA	NA	NA	NA	NA	NA	NA	NA	NA
0	2	32.5	TT	AG	NA	NA	NA	NA	NA	NA	NA	NA	NA	NA	NA	NA	NA	NA	NA	NA	NA	NA
0	2	31.7	CT	GG	NA	NA	NA	NA	NA	NA	NA	NA	NA	NA	NA	NA	NA	NA	NA	NA	NA	NA
0	2	23.4	CC	AG	NA	NA	NA	NA	NA	NA	NA	NA	NA	NA	NA	NA	NA	NA	NA	NA	NA	NA
0	1	32	CT	GG	NA	NA	NA	NA	NA	NA	NA	NA	NA	NA	NA	NA	NA	NA	NA	NA	NA	NA
0	1	30.5	TT	AA	NA	NA	NA	NA	NA	NA	NA	NA	NA	NA	NA	NA	NA	NA	NA	NA	NA	NA
0	2	24.2	CT	AG	NA	NA	NA	NA	NA	NA	NA	NA	NA	NA	NA	NA	NA	NA	NA	NA	NA	NA
0	1	25	CT	GG	NA	NA	NA	NA	NA	NA	NA	NA	NA	NA	NA	NA	NA	NA	NA	NA	NA	NA
0	2	26.8	CC	AG	NA	NA	NA	NA	NA	NA	NA	NA	NA	NA	NA	NA	NA	NA	NA	NA	NA	NA
0	1	31.6	TT	GG	NA	NA	NA	NA	NA	NA	NA	NA	NA	NA	NA	NA	NA	NA	NA	NA	NA	NA
0	2	29.7	CT	AG	NA	NA	NA	NA	NA	NA	NA	NA	NA	NA	NA	NA	NA	NA	NA	NA	NA	NA
0	2	28.6	TT	GG	NA	NA	NA	NA	NA	NA	NA	NA	NA	NA	NA	NA	NA	NA	NA	NA	NA	NA
0	1	26.9	CT	AG	NA	NA	NA	NA	NA	NA	NA	NA	NA	NA	NA	NA	NA	NA	NA	NA	NA	NA
0	1	21.4	CC	GG	NA	NA	NA	NA	NA	NA	NA	NA	NA	NA	NA	NA	NA	NA	NA	NA	NA	NA
0	2	35.7	CT	GG	NA	NA	NA	NA	NA	NA	NA	NA	NA	NA	NA	NA	NA	NA	NA	NA	NA	NA
0	1	30.5	CT	GG	NA	NA	NA	NA	NA	NA	NA	NA	NA	NA	NA	NA	NA	NA	NA	NA	NA	NA
0	2	23.1	CT	AG	NA	NA	NA	NA	NA	NA	NA	NA	NA	NA	NA	NA	NA	NA	NA	NA	NA	NA
0	1	34.5	CT	GG	NA	NA	NA	NA	NA	NA	NA	NA	NA	NA	NA	NA	NA	NA	NA	NA	NA	NA
0	1	25.9	CC	AG	NA	NA	NA	NA	NA	NA	NA	NA	NA	NA	NA	NA	NA	NA	NA	NA	NA	NA
0	2	35.6	CT	AG	NA	NA	NA	NA	NA	NA	NA	NA	NA	NA	NA	NA	NA	NA	NA	NA	NA	NA
0	2	24.5	CT	AG	NA	NA	NA	NA	NA	NA	NA	NA	NA	NA	NA	NA	NA	NA	NA	NA	NA	NA
0	2	27.9	CC	GG	NA	NA	NA	NA	NA	NA	NA	NA	NA	NA	NA	NA	NA	NA	NA	NA	NA	NA
0	2	28.4	CC	GG	NA	NA	NA	NA	NA	NA	NA	NA	NA	NA	NA	NA	NA	NA	NA	NA	NA	NA
0	2	28	CT	GG	NA	NA	NA	NA	NA	NA	NA	NA	NA	NA	NA	NA	NA	NA	NA	NA	NA	NA
0	2	19.4	TT	GG	NA	NA	NA	NA	NA	NA	NA	NA	NA	NA	NA	NA	NA	NA	NA	NA	NA	NA
0	2	25.3	CT	GG	NA	NA	NA	NA	NA	NA	NA	NA	NA	NA	NA	NA	NA	NA	NA	NA	NA	NA
0	1	33.3	CT	GG	NA	NA	NA	NA	NA	NA	NA	NA	NA	NA	NA	NA	NA	NA	NA	NA	NA	NA
0	1	32	CT	GG	NA	NA	NA	NA	NA	NA	NA	NA	NA	NA	NA	NA	NA	NA	NA	NA	NA	NA
0	1	31.2	TT	GG	NA	NA	NA	NA	NA	NA	NA	NA	NA	NA	NA	NA	NA	NA	NA	NA	NA	NA
0	1	35.6	CT	GG	NA	NA	NA	NA	NA	NA	NA	NA	NA	NA	NA	NA	NA	NA	NA	NA	NA	NA
0	2	21.2	TT	AG	NA	NA	NA	NA	NA	NA	NA	NA	NA	NA	NA	NA	NA	NA	NA	NA	NA	NA
0	2	29.7	CC	GG	NA	NA	NA	NA	NA	NA	NA	NA	NA	NA	NA	NA	NA	NA	NA	NA	NA	NA
0	2	26.7299	CT	GG	NA	NA	NA	NA	NA	NA	NA	NA	NA	NA	NA	NA	NA	NA	NA	NA	NA	NA
